# Supplementary material for: Comparative Transcriptomic Analysis Reveals Similarities and Dissimilarities in Saccharomyces cerevisiae Wine Strains Response to Nitrogen Availability
Source: PLoS One. 2015 Apr 17;10(4):e0122709. doi: 10.1371/journal.pone.0122709 (PMC4401569; doi:10.1371/journal.pone.0122709)
Supplement: S2 Table — (XLSX) [file pone.0122709.s005.xlsx]

## Sheet: LN G EFFECT
CLUSTER1			GO Biological Process (2062 categories)								CLUSTER2			GO Biological Process (2062 categories)											CLUSTER IV			GO Biological Process (2062 categories)						CLUSTER V			GO Biological Process (2062 categories)						CLUSTER VI			GO Biological Process (2062 categories)
YGL153w	PEX14										YDL026w	YDL026W
YHR058c	MED6		Category	p-value	In Category from Cluster	k	f				YDL089w	NUR1		Category	p-value	In Category from Cluster	k	f
YGL050w	TYW3		threonylcarbamoyladenosine metabolic process [GO:0070525]	0.0009948	BUD32 KAE1 PCC1	3	4				YAR028w	YAR028W		cation transport [GO:0006812]	4.61e-05	VCX1 SPF1 KHA1 NHA1 HOL1 ALR1 PMA2 MMT2	8	28
YGR113w	DAM1		peroxisome organization [GO:0007031]	0.001914	PEX34 PEX3 PEX8 VPS1 PEX12 PEX25 ANT1	7	29				YDL147w	RPN5		transmembrane transport [GO:0055085]	9.818e-05	FUN26 PET9 NUP170 TAT1 VMA2 FTH1 ADY2 GIT1 NUP84 VCX1 YCF1 SPF1 FLC3 AZR1 ERC1 HXT4 QDR2 KHA1 HXT9 NUP120 NFT1 MMP1 NHA1 HXT2 PHO91 HOL1 HXT17 ALR1 HXT11 TIM18 MMT2	31	303
YHR132c	ECM14		protein phosphorylation [GO:0006468]	0.001928	ALK2 SLI15 KCC4 VHS1 SPS1 CAK1 SCY1 KSS1 BUD32 IRE1 CTK2 IKS1 HAL5 PAN3 CTK1 SKY1 CKA2 MEK1	18	133				YDR370c	DXO1		ATP metabolic process [GO:0046034]	0.0004766	ATP1 VMA2 ATP2	3	4
YHR137w	ARO9		meiosis [GO:0007126]	0.002099	ALK2 RDH54 MMS4 CSM1 RMD1 SPS1 CAK1 RMD8 RIM8 SPO16 VPS1 CST9 BDF1 CNM67 MEK1 MEI5 SPO19 MCM16	18	134				YJR061w	YJR061W		ion transport [GO:0006811]	0.0008174	ATP1 VMA2 FTH1 ADY2 VCX1 QDR2 KHA1 ATP2 NHA1 CTR3 YVC1 VPH1 PMA2 MMT2	14	107
YGR121c	MEP1		regulation of microtubule polymerization or depolymerization [GO:0031110]	0.002557	DAD3 DUO1 DAM1 SPC34	4	10				YOL102c	TPT1		SCF-dependent proteasomal ubiquitin-dependent protein catabolic process [GO:0031146]	0.001511	CDC34 MFB1 DAS1 GRR1 SKP2	5	18
YHL012w	YHL012W		mRNA processing [GO:0006397]	0.002671	PRP5 GLE1 CWC15 REF2 SMB1 SMX2 CCM1 CBP2 IRE1 CTK2 RPB4 PAN3 CTK1 CFT2 SMD3 YSH1 CTL1 DCP2 SQS1 PUS7 DIB1	21	170				YER129w	SAK1		protein dephosphorylation [GO:0006470]	0.002411	PSY4 PTC4 PPS1 PTP1 PPH3 PTC5 PPQ1	7	38
YHR003c	TCD1		cell cycle [GO:0007049]	0.003398	ALK2 DAD3 KCC4 STE50 PDS1 SPR28 VHS1 CAK1 SAP155 DUO1 KSS1 DAM1 CDC23 VHS2 MPS3 BFA1 SLD2 VPS1 SPC34 CDC123 BUR2 MCM5 HOF1 BUB2 CTF18 CNM67 BUD17 DSE3 TBF1 YPL257W MCM16 DIB1 MLC2	33	316				YAL038w	CDC19		transport [GO:0006810]	0.002888	SYN8 FUN26 PET9 NUP170 ATP1 TAT1 VMA2 FTH1 TRS20 ADY2 GIT1 VAM6 NUP84 VCX1 YRB1 YCF1 PEX7 TOM1 OLE1 FLC3 ACB1 AZR1 ERC1 HXT4 QDR2 KHA1 HXT9 ATP2 NUP120 LST4 NFT1 YKR104W SDH2 MMP1 NHA1 CTR3 HXT2 TRS130 YMR221C GOT1 SFB2 PDR16 SEC2 PHO91 HOL1 HXT17 ALR1 HXT11 YVC1 VPH1 TIM18 CIR2 PMA2 FLC1 MMT2 YAH1 SEC8 ATG13	58	815
YEL030w	ECM10		response to DNA damage stimulus [GO:0006974]	0.007296	SAW1 ALK2 RDH54 MMS4 NSE4 HPR1 DIN7 CTK2 RPB4 CTK1 BUR2 CST9 BDF1 RAD33 HOF1 YIM1 MLH1 NTG2 CKA2 HAT1 MEI5 TFB4	22	197				YLR134w	PDC5		hexose transport [GO:0008645]	0.004113	HXT4 HXT9 HXT17 HXT11	4	14
YLR152c	YLR152C		mRNA 3'-end processing [GO:0031124]	0.007464	HPR1 CTK2 PAN3 CTK1	4	13				YDR420w	HKR1		actin cytoskeleton organization [GO:0030036]	0.006104	GEA2 BEM2 GRX4 BBC1 SFK1 APP1	6	34
YGL184c	STR3										YKR054c	DYN1		protein glycosylation [GO:0006486]	0.007065	KTR4 KRE2 KTR7 ALG11 MNT4 ALG6	6	35
YML096w	YML096W										YFL036w	RPO41		negative regulation of DNA damage checkpoint [GO:2000002]	0.007224	PSY4 PPH3	2	3
YER061c	CEM1										YMR247c	RKR1		cellular monovalent inorganic cation homeostasis [GO:0030004]	0.007224	NHA1 VHS3	2	3
YGL228w	SHE10										YDR043c	NRG1		nucleosome positioning [GO:0016584]	0.008294	TUP1 INO80 STH1	3	9
YKL031w	YKL031W										YDR333c	RQC1		cellular calcium ion homeostasis [GO:0006874]	0.008294	VMA2 VCX1 SPF1	3	9
YDR239c	YDR239C										YDR053w	YDR053W		snRNP protein import into nucleus [GO:0006608]	0.008294	NUP170 NUP84 NUP120	3	9
YFL029c	CAK1										YJL177w	RPL17b		snRNA export from nucleus [GO:0006408]	0.008294	NUP170 NUP84 NUP120	3	9
YBR265w	TSC10										YDL163w	YDL163W		ribosomal protein import into nucleus [GO:0006610]	0.008294	NUP170 NUP84 NUP120	3	9
YGL083w	SCY1										YAL024c	LTE1		ATP hydrolysis coupled proton transport [GO:0015991]	0.008685	ATP1 VMA2 ATP2 VPH1	4	17
YHR101c	BIG1										YPL153c	RAD53
YMR180c	CTL1										YBR176w	ECM31
YGR167w	CLC1										YDL077c	VAM6
YFR025c	HIS2										YIL153w	RRD1
YER059w	PCL6										YGL060w	YBP2
YHR011w	DIA4										YJL094c	KHA1
YOL003c	PFA4										YBR069c	TAT1
YBR210w	ERV15										YJL206c	YJL206C
YOL155c	HPF1										YDR097c	MSH6
YGL101w	YGL101W										YDR099w	BMH2
YOR264w	DSE3										YCR084c	TUP1
YNR074c	AIF1										YJL008c	CCT8
YGR125w	YGR125W										YLL054c	YLL054C
YNR019w	ARE2										YKL077w	YKL077W
YOL159c	YOL159C										YNL018c	YNL018C
YGR238c	KEL2										YCR048w	ARE1
YGL020c	GET1										YGR240c	PFK1
YHR111w	UBA4										YNL190w	YNL190W
YGR262c	BUD32										YBL030c	PET9
YMR267w	PPA2										YDR107c	TMN2
YGR265w	YGR265W										YOR187w	TUF1
YMR126c	DLT1										YJR121w	ATP2
YPL023c	MET12										YNL272c	SEC2
YGL220w	FRA2										YCR045c	RRT12
YNL280c	ERG24										YPL156c	PRM4
YDR049w	VMS1										YLR416c	YLR416C
YEL014c	YEL014C										YNL212w	VID27
YCL001w-a	YCL001W-A										YCR025c	YCR025C
YLR199c	PBA1										YOR256c	TRE2
YDR195w	REF2										YLL041c	SDH2
YNR028w	CPR8										YPL179w	PPQ1
YML041c	VPS71										YDR219c	MFB1
YOR110w	TFC7										YPL034w	YPL034W
YMR103c	YMR103C										YGL055w	OLE1
YHR204w	MNL1										YPR100w	MRPL51
YDR338c	YDR338C										YKR006c	MRPL13
YJR141w	YJR141W										YBL091c	MAP2
YHR166c	CDC23										YIL089w	YIL089W
YML011c	RAD33										YHR063c	PAN5
YMR113w	FOL3										YLR358c	YLR358C
YDL207w	GLE1										YOR002w	ALG6
YGR274c	TAF1										YER103w	SSA4
YOL109w	ZEO1										YOR077w	RTS2
YOR045w	TOM6										YHR134w	WSS1
YPL105c	SYH1										YHR164c	DNA2
YGL045W	RIM8										YFR032c	RRT5
YNR004w	SWM2										YPL022w	RAD1
YCR019w	MAK32										YMR285c	NGL2
YHR181w	SVP26										YPL151c	PRP46
YOR015w	YOR015W										YGR073c	YGR073C
YBR032w	YBR032W										YGR202c	PCT1
YHR059w	FYV4										YHL009c	YAP3
YLR409c	UTP21										YMR048w	CSM3
YOL035c	YOL035C										YGL159w	YGL159W
YMR055c	BUB2										YMR221c	FMP42
YNL205c	YNL205C										YOL067c	RTG1
YBR268w	MRPL37										YPL199c	YPL199C
YML037c	YML037C										YGL127c	SOH1
YPL027w	SMA1										YDR346c	SVF1
YDR393w	SHE9										YHL014c	YLF2
YHR121w	LSM12										YAL065c	YAL065C
YMR072w	ABF2										YGL048c	RPT6
YMR263w	SAP30										YLL031c	GPI13
YLR413w	YLR413W										YNR055c	HOL1
YLR177w	YLR177W										YBR232c	YBR232C
YMR154c	RIM13										YDR072c	IPT1
YNL118c	DCP2										YPL224c	MMT2
YLR277c	YSH1										YBR222c	PCS60
YLR456w	YLR456W										YDR302w	GPI11
YOR061w	CKA2										YFR024C-A	LSB3
YJL140w	RPB4										YIL154c	IMP2'
YML002w	YML002W										YJL020C	BBC1
YFL027c	GYP8										YKL013c	ARC19
YOL108c	INO4										YLR120c	YPS1
YDR276c	PMP3										YKL042w	SPC42
YGL074c	YGL074C										YKL051w	SFK1
YPR059c	YPR059C										YPR071w	YPR071W
YLR452c	SST2										YHR076w	PTC7
YMR089c	YTA12										YIL037c	PRM2
YMR167w	MLH1										YJR015w	YJR015W
YPR082c	DIB1										YBR254c	TRS20
YFR040w	SAP155										YOR087W	YVC1
YJR157w	YJR157W										YAL037w	YAL037W
YNR027w	BUD17										YBR276c	PPS1
YGR120c	COG2										YGL063w	PUS2
YJL182c	YJL182C										YOR090c	PTC5
YNL083w	SAL1										YLR256w	HAP1
YNR029c	YNR029C										YKR104w	YKR104W
YPL112c	PEX25										YKR102w	FLO10
YBR233w-a	DAD3										YGR249w	MGA1
YBR080c	SEC18										YIL029c	YIL029C
YNL169c	PSD1										YMR198w	CIK1
YGR261c	APL6										YDR014w-a	HED1
YDR263c	DIN7										YLR138w	NHA1
YLR334c	YLR334C										YAL009w	SPO7
YGL024w	YGL024W										YGR268c	HUA1
YLR022c	SDO1										YLR349w	YLR349W
YLR072w	YLR072W										YGL126w	SCS3
YJR154w	YJR154W										YCR098c	GIT1
YOL106w	YOL106W										YNL126w	SPC98
YAL048c	GEM1										YNR059w	MNT4
YML031w	NDC1										YJL146w	IDS2
YGL117w	YGL117W										YOR270c	VPH1
YOR013w	YOR013W										YPR029c	APL4
YPL262w	FUM1										YNL049c	SFB2
YER087w	AIM10										YPR114w	YPR114W
YCL032w	STE50										YFL042C	YFL042C
YJL109c	UTP10										YNL094w	APP1
YNL122c	YNL122C										YLR098c	CHA4
YIL041w	GVP36										YNR013c	PHO91
YJR033c	RAV1										YNR072w	HXT17
YFL034w	YFL034W										YBR125c	PTC4
YPL137c	GIP3										YGL248w	PDE1
YML009c	MRPL39										YDL102w	POL3
YJR023c	YJR023C										YNL311c	SKP2
YMR005w	TAF4										YDL023c	YDL023C
YMR026c	PEX12										YDR257c	RKM4
YCR106w	RDS1										YCR054c	CTR86
YLR239c	LIP2										YAL014c	SYN8
YBL011w	SCT1										YDR077w	SED1
YOR055w	YOR055W										YMR011w	HXT2
YML053c	YML053C										YCR102c	YCR102C
YKL018c-a	YKL018C-A										YLR102c	APC9
YEL059c-a	SOM1										YLL019c	KNS1
YFL017w-a	SMX2										YNL054w	VAC7
YGR077c	PEX8										YHR092c	HXT4
YLR021w	IRC25										YNR023w	SNF12
YPR046w	MCM16										YER174c	GRX4
YGL109w	YGL109W										YKL019w	RAM2
YGL210w	YPT32										YBR204c	LDH1
YBR253w	SRB6										YGL213c	SKI8
YGR047c	TFC4										YOR320c	GNT1
YHR153c	SPO16										YPR091c	NVJ2
YMR077c	VPS20										YOR178c	GAC1
YGR040w	KSS1										YPR155c	NCA2
YHR073w	OSH3										YBL013w	FMT1
YNL129w	NRK1										YDR181c	SAS4
YGR024c	THG1										YDR483w	KRE2
YMR038c	CCS1										YIL121w	QDR2
YBR111w-a	SUS1										YDR142c	PEX7
YPL013c	MRPS16										YDR505c	PSP1
YER010c	YER010C										YJL149w	DAS1
YLR371w	ROM2										YCR095c	OCA4
YJR060w	CBF1										YCR100c	YCR100C
YML116w-a	YML116W-A										YDL024c	DIA3
YAL027w	SAW1										YDL078c	MDH3
YFL032w	YFL032W										YDR514c	YDR514C
YPL225w	YPL225W										YMR265c	YMR265C
YPR021c	AGC1										YDL128w	VCX1
YBR258c	SHG1										YDR261c	EXG2
YOR253w	NAT5										YDR310c	SUM1
YDR199w	YDR199W										YGR234w	YHB1
YPL066w	RGL1										YDL155w	CLB3
YBR292c	YBR292C										YKL137w	CMC1
YOL099c	YOL099C										YDL097c	RPN6
YPR098c	YPR098C										YDL190c	UFD2
YJL205C	NCE101										YDR394w	RPT3
YER097w	YER097W										YNL231c	PDR16
YNL331c	AAD14										YDR001c	NTH1
YBR237w	PRP5										YDR208w	MSS4
YPR096c	YPR096C										YCR036w	RBK1
YDL005c	MED2										YJL128c	PBS2
YDL001w	RMD1										YIR042c	YIR042C
YDR282c	YDR282C										YPL188w	POS5
YJL065c	DLS1										YDL150w	RPC53
YBL065w	YBL065W										YLR442c	SIR3
YDR329c	PEX3										YDR186c	YDR186C
YOR024w	YOR024W										YPL221w	FLC1
YKL141w	SDH3										YGL142c	GPI10
YKL147c	YKL147C										YDR116c	MRPL1
YLR322w	VPS65										YCR010c	ADY2
YGR217w	CCH1										YHR182C-A	Unknown
YCL037c	SRO9										YKL057c	NUP120
YNL088w	TOP2										YBL080c	PET112
YDR042c	YDR042C										YCL048w	SPS22
YJL019w	MPS3										YNL048w	ALG11
YBR098W	MMS4										YBR127c	VMA2
YDR081c	PDC2										YEL016c	NPP2
YDL105w	NSE4										YDR537c	YDR537C
YDR018c	YDR018C										YER155c	BEM2
YDR113c	PDS1										YDR003w	RCR2
YLR433c	CNA1										YHR155w	YSP1
YPL245w	YPL245W										YDR067c	OCA6
YDR177w	UBC1										YDL140c	RPO21
YDR218c	SPR28										YGR271w	SLH1
YDL007w	RPT2										YBR207w	FTH1
YNL208w	YNL208W										YJL151c	SNA3
YMR152w	YIM1										YDR128w	MTC5
YOL122c	SMF1										YJR090c	GRR1
YDL118w	YDL118W										YDL025c	RTK1
YOR307c	SLY41										YDL109c	YDL109C
YPR079w	MRL1										YDL116w	NUP84
YDL041w	YDL041W										YDL131w	LYS21
YDL173w	PAR32										YDL230w	PTP1
YDL053c	PBP4										YEL036c	ANP1
YKR061w	KTR2										YAR071w	PHO11
YLR056w	ERG3										YGR097w	ASK10
YPR158w	CUR1										YKL162c	YKL162C
YJL207c	LAA1										YBL015w	ACH1
YJL057c	IKS1										YBL099w	ATP1
YJR110w	YMR1										YDR405w	MRP20
YKL139w	CTK1										YDR188w	CCT6
YBR137w	YBR137W										YAL022c	FUN26
YDR339c	FCF1										YNL236w	SIN4
YNL224c	SQS1										YOR251c	TUM1
YHL038c	CBP2										YJL077c	ICS3
YKL108w	SLD2										YPL177c	CUP9
YDL107w	MSS2										YDR054c	CDC34
YLR041w	YLR041W										YDR123c	INO2
YLR145w	RMP1										YIL142C-A	Unknown
YAL053w	FLC2										YDR135c	YCF1
YLL033w	IRC19										YJL071w	ARG2
YLR408c	BLS1										YBR199w	KTR4
YBL009w	ALK2										YLR297w	YLR297W
YBR144c	YBR144C										YBR092c	PHO3
YLR262c-a	TMA7										YJL209w	CBP1
YNL062c	GCD10										YJL221c	IMA4
YBR098w	MMS4										YGR252w	GCN5
YDL162c	YDL162C										YPR185w	ATG13
YDL247w	MPH2										YEL031w	SPF1
YBR156c	SLI15										YGL130w	CEG1
YIR020W-B	Unknown										YIR015w	RPR2
YBR172c	SMY2										YKR103w	NFT1
YBR094w	PBY1										YML057c-a	YML057C-A
YER042w	MXR1										YOR297c	TIM18
YLR282c	YLR282C										YDR002w	YRB1
YNR044w	AGA1										YER123w	YCK3
YNR066c	YNR066C										YGL043w	DST1
YIL147c	SLN1										YER051w	JHD1
YLR215c	CDC123										YEL015w	EDC3
Q0130	OLI1										YBL079w	NUP170
YLR226w	BUR2										YGL150c	INO80
YLR398c	SKI2										YDR235w	PRP42
YOR243c	PUS7										YJL219w	HXT9
YGR090w	UTP22										YDR334w	SWR1
YJL156c	SSY5										YIL149c	MLP2
YGR150c	CCM1										YDR293c	SSD1
YMR259c	TRM732										YBL046w	PSY4
YGL032c	AGA2										YOL004w	SIN3
YPL130w	SPO19										YDR538w	PAD1
YGL016w	KAP122										YGR098c	ESP1
YJL123c	MTC1										YDL002c	NHP10
YDL034w	YDL034W										YIL001w	YIL001W
YLR309c	IMH1										YER064c	VHR2
YPL257w	YPL257W										YDR457w	TOM1
YML055w	SPC2										YIR044c	YIR044C
YCR086w	CSM1										YCL004W	PGS1
YDR294c	DPL1										YLR005w	SSL1
YDR427w	RPN9										YHR211w	FLO5
YER057c	HMF1										YOR147w	MDM32
YJL006c	CTK2										YHR118c	ORC6
YMR286w	MRPL33										YBR058c-a	TSC3
YCL056c	PEX34										YFR055w	IRC7
YDR092w	UBC13										YGR010w	NMA2
YBR229c	ROT2										YOL130w	ALR1
YIL049w	DFG10										YOR048c	RAT1
YKL145w	RPT1										YOL156w	HXT11
YJL031c	BET4										YPL036w	PMA2
YLR151c	PCD1										YLL061w	MMP1
YLR443w	ECM7										YAL015c	NTG1
YBR073w	RDH54										YOR356w	CIR2
YLR444c	YLR444C										YDL117w	CYK3
YNL213c	RRG9										YLL058w	YLL058W
YKR038c	KAE1										YDL205c	HEM3
YNL155w	YNL155W										YPL252c	YAH1
YDR529c	QCR7										YOR054c	VHS3
YPL271w	ATP15										YDR232w	HEM1
YDR363w-a	SEM1										YGR216c	GPI1
YLR037c	PAU23										YOR204w	DED1
YLR394w	CST9										YER147C-A	Unknown
YGL178w	MPT5										YGL139w	FLC3
YDR139c	RUB1										YFL042c	YFL042C
YPL069c	BTS1										YJL017w	YJL017W
YPR020w	ATP20										YMR218c	TRS130
YPR117w	YPR117W										YFL067w	YFL067W
YDR163w	CWC15										YNL267w	PIK1
YLL063c	AYT1										YGR224w	AZR1
YPR188c	MLC2										YCR063w	BUD31
YGR020c	VMA7										YBR028c	YPK3
YER050c	RSM18										YEL022w	GEA2
YIL027c	EMC5										YEL046c	GLY1
YCL034w	LSB5										YGR060w	ERG25
YKL084w	HOT13										YJR055w	HIT1
YMR071c	TVP18										YPL229w	YPL229W
YIR001c	SGN1										YDR075w	PPH3
YJR106w	ECM27										YLR411w	CTR3
YKR001c	VPS1										YNL278w	CAF120
YNL106c	INP52										YPL119c	DBP1
YLR305c	STT4										YPL207w	TYW1
YLL018c	DPS1										YHR091c	MSR1
YHL041w	YHL041W										YPL008w	CHL1
YOR049c	RSB1										YPR055w	SEC8
YIL031w	ULP2										YGR037c	ACB1
YPL001w	HAT1										YOL060c	MAM3
YOL043c	NTG2										YOR191w	ULS1
YPL193w	RSA1										YKL176c	LST4
YPR004c	AIM45										YPR137w	RRP9
YER076W-A	Unknown										YIL126w	STH1
YMR147w	YMR147W										YJR114w	YJR114W
YMR212c	EFR3										YHR032w	ERC1
YHR119w	SET1										YLR155c	ASP3-1
YHR079c	IRE1										YFR018c	YFR018C
YLR399c	BDF1										YPR164w	MMS1
YHR182w	YHR182W										YMR070w	MOT3
YMR222c	FSH2										YMR292w	GOT1
YBL073w	YBL073W										YER015w	FAA2
YCR023c	YCR023C										YBR271w	EFM2
YDR247w	VHS1										YDR020c	DAS2
YLR440c	SEC39										YHL013c	OTU2
YMR078c	CTF18										YOR119c	RIO1
YBL012c	YBL012C										YAL032c	PRP45
YLR386w	VAC14										YIL085c	KTR7
YNR010w	CSE2										YPR199c	ARR1
YBR091c	TIM12
YGL226c-a	OST5
YKL017c	HCS1
YKL134c	2015-10-01
YLR382c	NAM2
YDR381w	YRA1
YGL061c	DUO1
YNL225c	CNM67
YPL053c	KTR6
YLR147c	SMD3
YOR327c	SNC2
YDR252w	BTT1
YKL204w	EAP1
YJR119c	JHD2
YKR095w-a	PCC1
YDR448w	ADA2
YLL051c	FRE6
YKL160w	ELF1
YNL070w	TOM7
YNL235c	YNL235C
YPL063w	TIM50
YCR060w	TAH1
YLR115w	CFT2
YJL112w	MDV1
YNL029c	KTR5
YNL124w	NAF1
YNR022c	MRPL50
YGR056w	RSC1
YKL025c	PAN3
YNR003c	RPC34
YOR262w	GPN2
YNL168c	FMP41
YPL049c	DIG1
YPL091w	GLR1
YPL097w	MSY1
YPL072w	UBP16
YJR053w	BFA1
YPL103c	FMP30
YAL041w	CDC24
YER068w	MOT2
YDR469w	SDC1
YHR098c	SFB3
YOR314w	YOR314W
YPL244c	HUT1
YMR216c	SKY1
YGR014w	MSB2
YNL077w	APJ1
YKL034w	TUL1
YLR274w	MCM5
YPL230w	USV1
YPR040w	TIP41
YDL071c	YDL071C
YER029c	SMB1
YMR184w	ADD37
YMR032w	HOF1
YLR262c	YPT6
YNL304w	YPT11
YCR085w	YCR085W
YDR115w	YDR115W
YDR138w	HPR1
YBL038w	MRPL16
YIL135c	VHS2
YBR058c	UBP14
YJL062w-a	COA3
YKR037c	SPC34
YOR008c-a	YOR008C-A
YDR102c	YDR102C
YFR048w	RMD8
YJL165c	HAL5
YDR493w	MZM1
YCL024w	KCC4
YPL205c	YPL205C
YPL065w	VPS28
YPR166c	MRP2
YDR289c	RTT103
YGR171c	MSM1
YPL121c	MEI5
snR20	LSR1
YBR231c	SWC5
YPR128c	ANT1
YJL107c	YJL107C
YDR523c	SPS1
YPL120w	VPS30
YOR351c	MEK1
YPL128c	TBF1
YER077c	YER077C
YPL202c	AFT2
YDR204w	COQ4
YPR056w	TFB4
YPR078c	YPR078C
YKL053c-a	MDM35
YNL230c	ELA1
YPR191w	QCR2

## Sheet: LN E EFFECT
CLUSTER1			GO Biological Process (2062 categories)							CLUSTER2			GO Biological Process (2062 categories)							CLUSTER3			GO Biological Process (2062 categories)
YML006c	GIS4									YDR215c	YDR215C									YJL214w	HXT8
YDR034c	LYS14		Category	p-value	In Category from Cluster	k	f			YKL052c	ASK1		Category	p-value	In Category from Cluster	k	f			YBR098w	MMS4		Category	p-value	In Category from Cluster	k	f
YHR173c	YHR173C		cellular amino acid biosynthetic process [GO:0008652]	2.784e-06	ILV6 HIS4 LYS14 LYS4 ILV1 LEU1 ASN2 CYS4 HIS5 MET28 MET3 MHT1 LEU9 SER1 HIS3 MRI1	16	98			YMR074c	YMR074C		late endosome to vacuole transport [GO:0045324]	5.728e-05	ATG18 OSH7 DID4 VPS13 SNF7 PEP3	6	20			YEL014c	YEL014C		transcription initiation from RNA polymerase I promoter [GO:0006361]	1.895e-05	RRN6 RRN7 RRN11	3	3
YLR069c	MEF1		negative regulation of translational initiation [GO:0045947]	7.466e-05	PAT1 TIF5 SCD6	3	3			YHR004c	NEM1		protein transport [GO:0015031]	0.0006274	ERV46 CDC48 CIS1 SNX41 VPS60 SEC3 GLO3 DDI1 YPT1 ATG18 VPS73 ATG1 ERP5 INP51 APS2 DID4 YET1 VPS13 SNF7 SED5 PEP3 MON2 MIM1 VPS68 CDC31 SNX3 COG4	27	379			YDR076w	RAD55		chromatin silencing at silent mating-type cassette [GO:0030466]	0.002211	ESC2 SPT10 SIR1 ORC1 ORC4	5	35
YOL079w	YOL079W		one-carbon metabolic process [GO:0006730]	0.0002751	GCV1 SAH1 SHM2 GCV2 DFR1	5	15			YMR251w	GTO3		piecemeal microautophagy of nucleus [GO:0034727]	0.001097	SHP1 CDC48 CIS1 ATG18 ATG1 ATG17	6	33			YNL245c	CWC25		DNA repair [GO:0006281]	0.003592	TEL1 MMS4 SLX5 RAD55 EAF5 RPH1 RAD2 REV7 SPT10 MGM101 MMS22 YKU80	12	183
YBR194w	AIM4		glycine metabolic process [GO:0006544]	0.0002893	GCV1 SHM2 GCV2	3	4			YKL105c	SEG2		tyrosine catabolic process [GO:0006572]	0.001338	ARO10 ARO80	2	2			YMR025w	CSI1		transcription of nuclear rRNA large RNA polymerase I transcript [GO:0042790]	0.009763	RRN6 RRN7 RRN11	3	17
YOR183w	FYV12		histidine biosynthetic process [GO:0000105]	0.0008134	HIS4 PHO2 HIS5 HIS3	4	11			YLR025w	SNF7		macroautophagy [GO:0016236]	0.001847	PTC6 CDC48 YPT1 ATG18 COG4	5	25			YIL080w	YIL080W		telomere capping [GO:0016233]	0.009984	TEN1 RIF2	2	6
YOR268c	YOR268C		microtubule-based process [GO:0007017]	0.0008134	PAC11 TUB1 TUB3 VIK1	4	11			YNL192w	CHS1		mitochondrion degradation [GO:0000422]	0.003663	PTC6 CIS1 ATG1 AIM26 ATG17	5	29			YNL313c	EMW1		telomere maintenance [GO:0000723]	0.009987	TEL1 SLX5 BRE2 YKU80	4	32
YHR214w	YHR214W		N-terminal protein amino acid acetylation [GO:0006474]	0.001357	MAK31 NAT1 MAK3	3	6			YOL029c	YOL029C		DNA replication-independent nucleosome organization [GO:0034724]	0.003916	SPT16 NHP6A	2	3			YDL134c	PPH21
YOR368w	RAD17		branched chain family amino acid biosynthetic process [GO:0009082]	0.001648	ILV6 ILV1 LEU1 LEU9	4	13			YNL056w	OCA2		proteasomal ubiquitin-dependent protein catabolic process [GO:0043161]	0.005681	SHP1 PUP3 PRE9 PUP1 CDC31	5	32			YJL190c	RPS22a
YML089c	YML089C		spermidine biosynthetic process [GO:0008295]	0.001779	SPE2 SPE3	2	2			YPL267w	ACM1		negative regulation of chromatin silencing at telomere [GO:0031939]	0.006448	RXT2 SIF2 PHO23	3	11			YLR108c	YLR108C
YOR372c	NDD1		GTP catabolic process [GO:0006184]	0.002277	GCD11 MEF1 TUB1 TUB3 RAS2 IFM1	6	33			YEL047c	FRD1		cellular response to anoxia [GO:0071454]	0.007643	YEL047C SNF7	2	4			YOR046c	DBP5
YEL069c	HXT13		snRNP protein import into nucleus [GO:0006608]	0.005185	SEH1 NUP85 NUP120	3	9			YLR187w	SKG3		autophagic vacuole assembly [GO:0000045]	0.008367	SHP1 ATG1 ATG17	3	12			YOR254c	SEC63
YOR100c	CRC1		snRNA export from nucleus [GO:0006408]	0.005185	SEH1 NUP85 NUP120	3	9			YGL129c	RSM23		mRNA processing [GO:0006397]	0.009342	ABD1 CFT1 PRP31 PTI1 PET54 LSM8 PRP40 RPM2 YSF3 SWT21 DCP1 SPP2 SNT309	13	170			YBR267w	REI1
YPL152w	RRD2		ribosomal protein import into nucleus [GO:0006610]	0.005185	SEH1 NUP85 NUP120	3	9			YBR236c	ABD1									YBR142w	MAK5
YPL255w	BBP1		formation of translation preinitiation complex [GO:0001731]	0.005188	PAT1 SCD6	2	3			YGR207c	CIR1									YCL031c	RRP7
YAL037C-B	Unknown		regulation of mRNA stability [GO:0043488]	0.005188	RMD9 NAB2	2	3			YNL257c	SIP3									YLR010c	TEN1
YML022w	APT1		metabolic process [GO:0008152]	0.006698	CST26 IFA38 ILV6 HIS4 DET1 LYS4 URA3 ILV1 LEU1 YGL039W PYC1 SNF4 PMR1 CYS4 HIS5 TRL1 PGU1 OAR1 UBA1 ACS2 ADH3 YMR084W SNZ1 ACC1 GPD2 LEU9 SER1 GDH1 MAK3	29	425			YJR108w	ABM1									YMR082c	YMR082C
YJL135w	YJL135W		SRP-dependent cotranslational protein targeting to membrane [GO:0006614]	0.007178	SRP101 SEC65 SRP72	3	10			YMR007w	YMR007W									YBR266c	YBR266C
YGR013w	SNU71		NLS-bearing substrate import into nucleus [GO:0006607]	0.007313	SEH1 NUP85 NUP120 NUP1	4	19			YMR010w	YMR010W									YOR205c	GEP3
YDR249c	YDR249C		translational initiation [GO:0006413]	0.008809	GCD11 RMD9 TIF1 IFM1 CAF20 TIF5	6	43			YER160c	YER160C									YBR025c	OLA1
YPL190c	NAB3		mRNA-binding (hnRNP) protein import into nucleus [GO:0006609]	0.009565	SEH1 NUP85 NUP120	3	11			YOR174w	MED4									YBR180w	DTR1
YLR365w	YLR365W									YDR405w	MRP20									YGR082w	TOM20
YDR012w	RPL4b									YAL042w	ERV46									YBR104w	YMC2
YAR014c	BUD14									YFR039c	YFR039C									YGL132w	YGL132W
YPR041w	TIF5									YKL117w	SBA1									YLL017w	YLL017W
YKL055c	OAR1									YBR103w	SIF2									YCR035c	RRP43
YNL179c	YNL179C									YLR300w	EXG1									YEL010w	YEL010W
YOL063c	CRT10									YBL098w	BNA4									YOL140w	ARG8
YER172c	BRR2									YPR052c	NHP6a									YFR035c	YFR035C
YOR141c	ARP8									YHR001w	OSH7									YJR124c	YJR124C
YOR393w	ERR1									YGR193c	PDX1									YOR118w	RTC5
YFL041w	FET5									YLR418c	CDC73									YFL002c	SPB4
YIR011c	STS1									YGL207w	SPT16									YML043c	RRN11
YBR245c	ISW1									YLR174w	IDP2									YKL181w	PRS1
YJR111c	YJR111C									YOR079c	ATX2									YDL108w	KIN28
YBR262c	AIM5									YLR026c	SED5									YDL144c	YDL144C
YBR219c	YBR219C									YJL132w	YJL132W									YDR161w	YDR161W
YPR087w	VPS69									YPL098c	MGR2									YDL243c	AAD4
YOL002c	IZH2									YJR086w	STE18									YDR021w	FAL1
YDR475c	JIP4									YLR190w	MMR1									YAR069c	YAR069C
YOR041c	YOR041C									YOL076w	MDM20									YLR236c	YLR236C
YDR209c	YDR209C									YOR241w	MET7									YFL052w	YFL052W
YOR226c	ISU2									YCR002c	CDC10									YPR066w	UBA3
YBR012c	YBR012C									YDR146c	SWI5									YJR144w	MGM101
YJR075w	HOC1									YFR041c	ERJ5									YGL013c	PDR1
YPL192c	PRM3									YDR539w	FDC1									YDR198c	RKM2
YPR089w	YPR089W									YPR105c	COG4									YKL050c	YKL050C
YOL092w	YPQ1									YJL184w	GON7									YPR112c	MRD1
YER086w	ILV1									YKL003c	MRP17									YHL029c	OCA5
YGR064w	YGR064W									YBL058w	SHP1									YLR315w	NKP2
YOR051c	ETT1									YER094c	PUP3									YHR177w	YHR177W
YBL103c	RTG3									YLR421c	RPN13									YJL025w	RRN7
YIL078w	THS1									YPL270w	MDL2									YBR061c	TRM7
YLR415c	YLR415C									YKL012w	PRP40									YGL064c	MRH4
YBL035c	POL12									YFR021w	ATG18									YPL040c	ISM1
YDR459c	PFA5									YNL138w-a	YSF3									YFL001w	DEG1
YMR101c	SRT1									YJR022w	LSM8									YML065w	ORC1
YLL055w	YCT1									YML091c	RPM2									YHR046c	INM1
YBR246w	RRT2									YMR244c-a	COA6									YOR056c	NOB1
YLR219w	MSC3									YOR157c	PUP1									YIL053w	RHR2
YHR089c	GAR1									YGL104c	VPS73									YDL167c	NRP1
YOL052c	SPE2									YER027c	GAL83									YDR465c	RMT2
YPL248c	GAL4									YBR234c	ARC40									YAL036c	RBG1
YKL112w	ABF1									YFR010w	UBP6									YLR015w	BRE2
YGL066w	SGF73									YGR135w	PRE9									YPL080c	YPL080C
YOL042w	NGL1									YHR044c	DOG1									YBR002c	RER2
YOL054w	PSH1									YOL032w	OPI10									YBL096c	YBL096C
YOR315w	SFG1									YJR146w	YJR146W									YBR141c	BMT2
YJR101w	RSM26									YKL007w	CAP1									YPR083w	MDM36
YOR266w	PNT1									YPR106w	ISR1									YEL009C-A	Unknown
YOL137w	BSC6									YIR002c	MPH1									YEL044w	IES6
YPR129w	SCD6									YKL215c	OXP1									YGL045W	RIM8
YHL020c	OPI1									YDR104c	SPO71									YLR457c	NBP1
YHL014c	YLF2									YLL028w	TPO1									YBR257w	POP4
YPR153w	YPR153W									YDR370c	DXO1									YKL027w	TCD2
YBR184w	YBR184W									YBR195c	MSI1									YMR140w	SIP5
YKL057c	NUP120									YNL249c	MPA43									YOR322c	LDB19
YJL087c	TRL1									YLR107w	REX3									YFR036w	CDC26
YDL057w	YDL057W									YOL102c	TPT1									YBR119w	MUD1
YCR037c	PHO87									YEL004w	YEA4									YEL029c	BUD16
YGL135w	RPL1b									YER166w	DNF1									YMR127c	SAS2
YGR134w	CAF130									YAL039c	CYC3									YPR085c	ASA1
YJR153w	PGU1									YLR247c	IRC20									YLR281c	YLR281C
YDR156w	RPA14									YDR421w	ARO80									YEL018w	EAF5
YDL121c	YDL121C									YER045c	ACA1									YPL073c	YPL073C
YDR051c	DET1									YPR027c	YPR027C									YIL090w	ICE2
YKR083c	DAD2									YGR175c	ERG1									YDR221w	GTB1
YIR017c	MET28									YGR186w	TFG1									YBL014c	RRN6
YDL029w	ARP2									YDR125c	ECM18									YOR231w	MKK1
YDL093w	PMT5									YNL297c	MON2									YDL013w	SLX5
snR83	SNR83									YOL149w	DCP1									YDR297w	SUR2
YPR045c	THP3									YDR486c	VPS60									YBR064w	YBR064W
YBR205w	KTR3									YER008c	SEC3									YDL035c	GPR1
YCR020c-a	MAK31									YOR304c-a	YOR304C-A									YDR356w	SPC110
YML113w	DAT1									YCL004W	PGS1									YOR156c	NFI1
YLR269c	YLR269C									YOR171c	LCB4									YBR065c	ECM2
YBR060c	ORC2									YHR007c	ERG11									YCL069w	VBA3
YMR084w	YMR084W									YNR037c	RSM19									YGR162w	TIF4631
YOR375c	GDH1									YPR060c	ARO7									YDR461w	MFA1
YDR234w	LYS4									YGR275w	RTT102									YLR316c	TAD3
YDL084w	SUB2									YER076c	YER076C									YMR268c	PRP24
YDL232w	OST4									YMR165c	PAH1									YNL299w	TRF5
YLR058c	SHM2									YOL026c	MIM1									YIL103w	DPH1
YHR045w	YHR045W									YHR150w	PEX28									YKL043w	PHD1
YKL081w	TEF4									YNL187w	SWT21									YOR349w	CIN1
YPL210c	SRP72									YER161c	SPT2									YGL144c	ROG1
YBL066c	SEF1									YHR006w	STP2									YPR065w	ROX1
YDL211c	YDL211C									YKL023w	YKL023W									YMR301c	ATM1
YIL026c	IRR1									YER101c	AST2									YEL009c	GCN4
YBR164c	ARL1									YKL049c	CSE4									YNR011c	PRP2
YDR518w	EUG1									YLR024c	UBR2									YPR088c	SRP54
YJL158c	CIS3									YMR219w	ESC1									YPL075w	GCR1
YLR183c	TOS4									YNL091w	NST1									YMR106c	YKU80
YIR023w	DAL81									YDL056w	MBP1									YOR233w	KIN4
YLR136c	TIS11									YIL054w	YIL054W									YJL038c	LOH1
YBR013c	YBR013C									YNL097c	PHO23									YJL127c	SPT10
YDR019c	GCV1									YGL085w	LCL3									YJL019w	MPS3
YBR159w	IFA38									YOR148c	SPP2									YOR129c	AFI1
YMR119w-a	YMR119W-A									YDR464w	SPP41									YBR255w	MTC4
YKL196c	YKT6									YLR383w	SMC6									YKR101w	SIR1
YMR019w	STB4									YKL209c	STE6									YPR121w	THI22
YLL013c	PUF3									YDL067c	COX9									snR19	SNR19
YPL235w	RVB2									YMR191w	SPG5									snR86	SNR86
YLL036c	PRP19									YGR196c	FYV8									YDR363w	ESC2
YOR098c	NUP1									YMR298w	LIP1									YER147c	SCC4
YGL107c	RMD9									YDR485c	VPS72									YIL101c	XBP1
YHR135c	YCK1									YGR259c	YGR259C									YDR200c	VPS64
YER025w	GCD11									YPR101w	SNT309									YHR050w	SMF2
YGL236c	MTO1									YFL042c	YFL042C									YKL063c	YKL063C
YOR236w	DFR1									YFR024C-A	LSB3									YGR270w	YTA7
YCR015c	YCR015C									YCR097w-a	YCR097W-A									YKL031w	YKL031W
YKL018w	SWD2									YKL013c	ARC19									YDR106w	ARP10
YHR085w	IPI1									YBR095c	RXT2									YIL139c	REV7
YBL020w	RFT1									YDR381c-a	YDR381C-A									YKL109w	HAP4
YLR052w	IES3									YGL037c	PNC1									YGL194c	HOS2
YPR051w	MAK3									YKL065c	YET1									YLR387c	REH1
YDL066w	IDP1									YMR210w	YMR210W									YJL186w	MNN5
YOL097c	WRS1									YJR099w	YUH1									YMR034c	YMR034C
YLL062c	MHT1									YNL003c	PET8									Q0275	COX3
YOR027w	STI1									YCR006c	YCR006C									YMR280c	CAT8
YDR292c	SRP101									YGL242c	YGL242C									YOR011w	AUS1
YGR155w	CYS4									YLR011w	LOT6									YER169w	RPH1
YJR030c	YJR030C									YIL125w	KGD1									YCR105w	ADH7
YKR045c	YKR045C									YDR130c	FIN1									YMR253c	YMR253C
YOR108w	LEU9									YER139c	RTR1									YOR275c	RIM20
YGR124w	ASN2									YJL020C	BBC1									YBR215w	HPC2
YJR042w	NUP85									YMR139w	RIM11									YBL088c	TEL1
YDR194c	MSS116									YIL002c	INP51									YAL045c	YAL045C
YJR117w	STE24									YDL126c	CDC48									YKL006c-a	SFT1
YER043c	SAH1									YDR380w	ARO10									YLR453c	RIF2
YML105c	SEC65									YOL129w	VPS68									YJL129c	TRK1
YJR010w	MET3									YBR096w	YBR096W									YBL017c	PEP1
YOR184w	SER1									YHR043c	DOG2									YLR191w	PEX13
YDR226w	ADK1									YDR056c	YDR056C									YNL271c	BNI1
YMR083w	ADH3									YLR450w	HMG2									YKL010c	UFD4
YOR202w	HIS3									YGR232w	NAS6									YDR150w	NUM1
YDL055c	PSA1									YMR099c	YMR099C									YMR176w	ECM5
YGL062w	PYC1									YCR004c	YCP4									YPR010C-A	YPR010C-A
YOL153c	YOL153C									YLR050c	YLR050C									YMR207c	HFA1
YPR069c	SPE3									YMR226c	YMR226C									YBR131w	CCZ1
YLR082c	SRL2									YHR191c	CTF8									YJL210w	PEX2
YLR153c	ACS2									YPR067w	ISA2									YPR162c	ORC4
YML077w	BET5									YBR207w	FTH1									YMR160w	YMR160W
YKL206c	ADD66									YJL151c	SNA3									YNL133c	FYV6
YCL009c	ILV6									YDR305c	HNT2									YGL191w	COX13
YML016c	PPZ1									YEL005c	VAB2									YJL205C	NCE101
YMR123w	PKR1									YER163c	GCG1									YGR258c	RAD2
YEL021w	URA3									YDL019c	OSH2									YLR320w	MMS22
YGR178c	PBP1									YKR070w	YKR070W									YHR097c	YHR097C
YGL245w	GUS1									YEL068c	YEL068C									YBR026c	ETR1
YIL039w	TED1									YHR110w	ERP5									YJL205c	NCE101
YFL028c	CAF16									YLR125w	YLR125W									YKL197c	PEX1
YNL098c	RAS2									YBR225w	YBR225W									YML050w	AIM32
YNR016c	ACC1									YNL145w	MFA2									YMR114c	YMR114C
YOR143c	THI80									YER020w	GPA2									YGR226c	YGR226C
YFR042w	KEG1									YGR233c	PHO81									YKL061w	BLI1
YGL105w	ARC1									YDR337w	MRPS28									YNL093w	YPT53
YFR009w	GCN20									YPL035c	YPL035C									YOL078w	AVO1
YMR096w	SNZ1									YDR315c	IPK1									YHR138c	YHR138C
YIL011w	TIR3									YLL015w	BPT1									YIL024c	YIL024C
YGL167c	PMR1									YCR079w	PTC6									YPR193c	HPA2
YOR067c	ALG8									YLL016w	SDC25
YML102w	CAC2									YLL040c	VPS13
YPR130c	YPR130C									YDR436w	PPZ2
YDR326c	YSP2									YJR100c	AIM25
YDR134c	YDR134C									YJR058c	APS2
YDR193w	YDR193W									YLR423c	ATG17
YNL087w	TCB2									YOR357c	SNX3
YDL123w	SNA4									YGR168c	YGR168C
YGL122c	NAB2									YLR148w	PEP3
YKR059w	TIF1									YNL034w	YNL034W
YML009w-b	YML009W-B									YDR070c	FMP16
YGR254w	ENO1									YGR070w	ROM1
YOR276w	CAF20									YGR110w	CLD1
YDL047w	SIT4									YLR254c	NDL1
YDR100w	TVP15									YKL002w	DID4
YPR172w	YPR172W									YDR301w	CFT1
YGL100w	SEH1									YDR379w	RGA2
YMR095c	SNO1									YEL039c	CYC7
YGL039w	YGL039W									YGL180w	ATG1
YLR027c	AAT2									YJR127c	RSF2
YCL030c	HIS4									YPL071c	YPL071C
YIL116w	HIS5									YDR425w	SNX41
YMR189w	GCV2									YKL095w	YJU2
YGL115w	SNF4									YIL143c	SSL2
YNL109w	YNL109W									YBR270c	BIT2
YIL010w	DOT5									YDL085w	NDE2
YDR016c	DAD1									YDR105c	TMS1
YFR043c	IRC6									YOR257w	CDC31
YDR063w	AIM7									YOR345c	YOR345C
YKR035C	Unknown									YPL003w	ULA1
YLR119w	SRN2									YKR017c	HEL1
YLR240w	VPS34									YDR022c	ATG31
YEL052w	AFG1									YPL099c	AIM43
YLR250w	SSP120									YBL007c	SLA1
YFR052w	RPN12									YGL240w	DOC1
YGR028w	MSP1									YER143w	DDI1
YGL168w	HUR1									YBR138c	YBR138C
YNL185c	MRPL19									YDR480w	DIG2
YOR181w	LAS17									YHR192w	LNP1
YPL208w	RKM1									YGL065c	ALG2
YCR077c	PAT1									YMR276w	DSK2
YJR092w	BUD4									YGR156w	PTI1
YLL006w	MMM1									YGR220c	MRPL9
YHR117w	TOM71									YPL116w	HOS3
YGL137w	SEC27									YFL038c	YPT1
YLR301w	HRI1									YOR087W	YVC1
YDL040c	NAT1									YGR091w	PRP31
YML085c	TUB1									YJR010c-a	SPC1
YDL106c	PHO2									YBR273c	UBX7
YML064c	TEM1									YBR274w	CHK1
YDR404c	RPB7									YGR222w	PET54
YPL010w	RET3									YLL050c	COF1
YKL045w	PRI2									YML015c	TAF11
YGL009c	LEU1									YBR227c	MCX1
YMR003w	AIM34									YCL047c	POF1
YMR001c	CDC5									YDR010c	YDR010C
YLR363c	NMD4									YBR168w	PEX32
YMR215w	GAS3									YJL199c	YJL199C
YGR092w	DBF2									YDL245c	HXT15
YCL057w	PRD1									YER122c	GLO3
YML124c	TUB3									YKL037w	AIM26
YPL253c	VIK1									YPR135w	CTF4
YLR036c	YLR036C
YKR010c	TOF2
YLR329w	REC102
YMR240c	CUS1
YOL059w	GPD2
YBR108w	AIM3
YLR206w	ENT2
YLR437c	DIF1
YDR308c	SRB7
YOR263c	YOR263C
YBR088c	POL30
YOL062c	APM4
YBL031w	SHE1
YBR049c	REB1
YDR133c	YDR133C
YKL039w	PTM1
YPL059w	GRX5
YDR267c	CIA1
YDR488c	PAC11
YGR284c	ERV29
YMR183c	SSO2
YOR198c	BFR1
YPL228w	CET1
YEL050c	RML2
YGL237c	HAP2
YKL210w	UBA1
YBR042c	CST26
YPR108w	RPN7
YKR030w	GMH1
YCL028w	RNQ1
YPR118w	MRI1
YOL023w	IFM1
YBR009c	HHF1
YGR045c	YGR045C
YGL206c	CHC1
YOR094w	ARF3
YHR201c	PPX1
YPR181c	SEC23

## Sheet: LN GEI EFFECT
CLUSTER						GO Biological Process (2062 categories)
YER007w	PAC2
YIL015w	BAR1					Category	p-value	In Category from Cluster	k	f
YIL041w	GVP36					DNA unwinding involved in replication [GO:0006268]	0.001331	SLD3 HFM1 MCM4	3	11
YJR093c	FIP1					calcium ion transmembrane transport [GO:0070588]	0.002568	CCH1 YVC1	2	4
YGR235c	MOS2					regulation of cell size [GO:0008361]	0.003369	CLN3 SSF1 FKS1 MSA1	4	30
YJL059w	YHC3					ribonucleoside monophosphate biosynthetic process [GO:0009156]	0.00422	PRS2 PRS1	2	5
YGL251c	HFM1					5-phosphoribose 1-diphosphate biosynthetic process [GO:0006015]	0.00422	PRS2 PRS1	2	5
YJR013w	GPI14					cellular biosynthetic process [GO:0044249]	0.006243	PRS2 PRS1	2	6
YNL008c	ASI3					calcium ion transport [GO:0006816]	0.008621	CCH1 YVC1	2	7
YGR181w	TIM13
YLR258w	GSY2
YFL042c	YFL042C
YFR024C-A	LSB3
YCL004W	PGS1
YJL020C	BBC1
YOR087W	YVC1
YJR039w	YJR039W
YLR279w	YLR279W
YGR101w	PCP1
YNR048w	YNR048W
YHR124w	NDT80
YOR044w	IRC23
YER174c	GRX4
YGL113w	SLD3
YJR107w	YJR107W
YOL025w	LAG2
YER099c	PRS2
YOL089c	HAL9
YAL002w	VPS8
YCL016c	DCC1
YJL205C	NCE101
YHR130c	YHR130C
YIL084c	SDS3
YMR035w	IMP2
YBL050w	SEC17
YAL001c	TFC3
YER080w	AIM9
YPL084w	BRO1
YEL049w	PAU2
YOL161c	PAU20
YPL258c	THI21
YEL073c	YEL073C
YPR047w	MSF1
YBR262c	AIM5
YJR024c	MDE1
YCL004w	PGS1
YJR113c	RSM7
YBL036c	YBL036C
YEL045c	YEL045C
YPL180w	TCO89
YGL045W	RIM8
YBR301w	PAU24
YDR499w	LCD1
YPL019c	VTC3
YMR177w	MMT1
YPR019w	MCM4
YBL091c-a	SCS22
YGR247w	CPD1
YFR057w	YFR057W
YOR298c-a	MBF1
YMR100w	MUB1
YPR057w	BRR1
YDR187c	YDR187C
YBL044w	YBL044W
YGL257c	MNT2
TER1	TLC1
YLL032c	YLL032C
YCR032w	BPH1
YBR169c	SSE2
YDR254w	CHL4
YKL177w	YKL177W
YDR477w	SNF1
YJR150c	DAN1
YLR181c	VTA1
YDR027c	VPS54
YGR112w	SHY1
YKL011c	CCE1
YIL157c	COA1
YJL046w	AIM22
YOR134w	BAG7
YKR058w	GLG1
YBR098w	MMS4
YAL040c	CLN3
YBL085w	BOI1
YCR068w	ATG15
YKL114c	APN1
YKR064w	OAF3
YDR399w	HPT1
YJR144w	MGM101
YLL022c	HIF1
YLR078c	BOS1
YKL191w	DPH2
YHR062c	RPP1
YMR087w	YMR087W
YFR038w	IRC5
YGL079w	KXD1
YLR153c	ACS2
YNL059c	ARP5
YBR045c	GIP1
YLR342w	FKS1
YMR170c	ALD2
YLL061w	MMP1
YMR201c	RAD14
YGR004w	PEX31
YLL021w	SPA2
YBR220c	YBR220C
YNL114c	YNL114C
YPL146c	NOP53
YPL089c	RLM1
YJL019w	MPS3
YKL172w	EBP2
YDR449c	UTP6
YLL039c	UBI4
YLR063w	YLR063W
YLR419w	YLR419W
YGR217w	CCH1
YGR152c	RSR1
YOL142w	RRP40
YHR066w	SSF1
YOR151c	RPB2
YMR225c	MRPL44
YML025c	YML6
YOR305w	RRG7
YHR165c	PRP8
YKL183w	LOT5
YDR050c	TPI1
YMR214w	SCJ1
YJL220w	YJL220W
YKR082w	NUP133
YBR106w	PHO88
YKL181w	PRS1
YGR211w	ZPR1
YPL239w	YAR1
YDL165w	CDC36
YER071c	TDA2
YOR066w	MSA1
YJL024c	APS3
YLR347c	KAP95
YPR035w	GLN1
YAL047W-A	YAL047W-A
YPR124w	CTR1
YER007w	PAC2
YIL015w	BAR1
YIL041w	GVP36
YJR093c	FIP1
YGR235c	MOS2
YJL059w	YHC3
YGL251c	HFM1
YJR013w	GPI14
YNL008c	ASI3
YGR181w	TIM13
YLR258w	GSY2
YFL042c	YFL042C
YFR024C-A	LSB3
YCL004W	PGS1
YJL020C	BBC1
YOR087W	YVC1
YJR039w	YJR039W
YLR279w	YLR279W
YGR101w	PCP1
YNR048w	YNR048W
YHR124w	NDT80
YOR044w	IRC23
YER174c	GRX4
YGL113w	SLD3
YJR107w	YJR107W
YOL025w	LAG2
YER099c	PRS2
YOL089c	HAL9
YAL002w	VPS8
YCL016c	DCC1
YJL205C	NCE101
YHR130c	YHR130C
YIL084c	SDS3
YMR035w	IMP2
YBL050w	SEC17
YAL001c	TFC3
YER080w	AIM9
YPL084w	BRO1
YEL049w	PAU2
YOL161c	PAU20
YPL258c	THI21
YEL073c	YEL073C
YPR047w	MSF1
YBR262c	AIM5
YJR024c	MDE1
YCL004w	PGS1
YJR113c	RSM7
YBL036c	YBL036C
YEL045c	YEL045C
YPL180w	TCO89
YGL045W	RIM8
YBR301w	PAU24
YDR499w	LCD1
YPL019c	VTC3
YMR177w	MMT1
YPR019w	MCM4
YBL091c-a	SCS22
YGR247w	CPD1
YFR057w	YFR057W
YOR298c-a	MBF1
YMR100w	MUB1
YPR057w	BRR1
YDR187c	YDR187C
YBL044w	YBL044W
YGL257c	MNT2
TER1	TLC1
YLL032c	YLL032C
YCR032w	BPH1
YBR169c	SSE2
YDR254w	CHL4
YKL177w	YKL177W
YDR477w	SNF1
YJR150c	DAN1
YLR181c	VTA1
YDR027c	VPS54
YGR112w	SHY1
YKL011c	CCE1
YIL157c	COA1
YJL046w	AIM22
YOR134w	BAG7
YKR058w	GLG1
YBR098w	MMS4
YAL040c	CLN3
YBL085w	BOI1
YCR068w	ATG15
YKL114c	APN1
YKR064w	OAF3
YDR399w	HPT1
YJR144w	MGM101
YLL022c	HIF1
YLR078c	BOS1
YKL191w	DPH2
YHR062c	RPP1
YMR087w	YMR087W
YFR038w	IRC5
YGL079w	KXD1
YLR153c	ACS2
YNL059c	ARP5
YBR045c	GIP1
YLR342w	FKS1
YMR170c	ALD2
YLL061w	MMP1
YMR201c	RAD14
YGR004w	PEX31
YLL021w	SPA2
YBR220c	YBR220C
YNL114c	YNL114C
YPL146c	NOP53
YPL089c	RLM1
YJL019w	MPS3
YKL172w	EBP2
YDR449c	UTP6
YLL039c	UBI4
YLR063w	YLR063W
YLR419w	YLR419W
YGR217w	CCH1
YGR152c	RSR1
YOL142w	RRP40
YHR066w	SSF1
YOR151c	RPB2
YMR225c	MRPL44
YML025c	YML6
YOR305w	RRG7
YHR165c	PRP8
YKL183w	LOT5
YDR050c	TPI1
YMR214w	SCJ1
YJL220w	YJL220W
YKR082w	NUP133
YBR106w	PHO88
YKL181w	PRS1
YGR211w	ZPR1
YPL239w	YAR1
YDL165w	CDC36
YER071c	TDA2
YOR066w	MSA1
YJL024c	APS3
YLR347c	KAP95
YPR035w	GLN1
YAL047W-A	YAL047W-A
YPR124w	CTR1

## Sheet: HN G EFFECT
CLUSTER1			GO Biological Process (2062 categories)								CLUSTER2			GO Biological Process (2062 categories)
YBL001c	ECM15										YBR027c	YBR027C
YDR032c	PST2		Category	p-value	In Category from Cluster	k	f				YIL092w	YIL092W		Category	p-value	In Category from Cluster	k	f
YOR238w	YOR238W		proteasomal ubiquitin-independent protein catabolic process [GO:0010499]	4.078e-06	PRE1 PUP3 PRE4 PRE9 PRE5 PUP1	6	14				YDR207c	UME6		flocculation via cell wall protein-carbohydrate interaction [GO:0000501]	0.0004775	FLO1 FLO5 FLO10	3	5
YBR022w	POA1		proteolysis involved in cellular protein catabolic process [GO:0051603]	2.24e-05	PRE1 PUP3 PRE4 PRE9 PRE5 PUP1	6	18				YGR163w	GTR2		flocculation [GO:0000128]	0.0004775	FLO1 FLO5 FLO10	3	5
YER004w	FMP52		proteasomal ubiquitin-dependent protein catabolic process [GO:0043161]	9.326e-05	UBP14 PRE1 PUP3 PRE4 PRE9 PRE5 PUP1	7	32				YER046w	SPO73		DNA damage checkpoint [GO:0000077]	0.003004	CHK1 BMH2 GCN2 PTC2	4	17
YGL187c	COX4		establishment or maintenance of actin cytoskeleton polarity [GO:0030950]	0.0005788	SLM1 ROT1 LST8 CBK1	4	12				YFR037c	RSC8		ATP catabolic process [GO:0006200]	0.003263	YCF1 YOR1 STE6 DYN1 NFT1 PMA2	6	40
YKL067w	YNK1		ubiquitin-dependent protein catabolic process [GO:0006511]	0.002635	UBP14 RPN9 UBP5 PRE9 RTT101 DOA1 RPN13 PRE5	8	69				R0010W	FLP1		proteasome regulatory particle assembly [GO:0070682]	0.004989	RPT3 RPT6 RPT5	3	10
YBR077c	SLM4		budding cell apical bud growth [GO:0007118]	0.003737	CDC24 KIC1 ROT1 CBK1	4	19				YGL017w	ATE1		positive regulation of RNA polymerase II transcriptional preinitiation complex assembly [GO:0045899]	0.004989	RPT3 RPT6 RPT5	3	10
YIL070c	MAM33		signal transduction [GO:0007165]	0.003758	SLM4 RGD1 STE50 GAL83 YIL169C LST8 RLM1 TIP41	8	73				YGL035c	MIG1		establishment or maintenance of cell polarity [GO:0007163]	0.00783	DNF2 DNF1	2	4
YDR155c	CPR1		regulation of exit from mitosis [GO:0007096]	0.004545	CDC24 BFA1 BUB2 CBK1	4	20				YGR179c	OKP1		transmembrane transport [GO:0055085]	0.008535	FUN26 VMA2 GIT1 ASM4 UGA4 YCF1 ITR1 YEA6 HVG1 FLC3 MEP1 YOR1 STE6 NFT1 YLR152C POM152 ALR1 NUP1 TIM18 AQY1	20	303
YOR109w	INP53		fungal-type cell wall organization [GO:0031505]	0.005019	ECM15 IRE1 KIC1 SBE22 KRE9 ROT1 LST8 HPF1 SLG1 PHO85 RLM1	11	128				YIL104c	SHQ1		chromatin modification [GO:0016568]	0.009484	RSC6 UME6 SWR1 JHD1 RSC8 INO80 RSC58 RKR1 SIN3 HIR2	10	114
YMR161w	HLJ1		regulation of protein localization [GO:0032880]	0.007356	BUD14 PTP3 PHO85	3	12				YBR265w	TSC10
YDR449c	UTP6										YGR239c	PEX21
YCR094w	CDC50										YOR038c	HIR2
YNR066c	YNR066C										YER059w	PCL6
YDR062w	LCB2										YHR118c	ORC6
YIL105c	SLM1										YIL089w	YIL089W
YJR110w	YMR1										YJR011c	YJR011C
YOR153w	PDR5										YGR086c	PIL1
YBR015c	MNN2										YGR276c	RNH70
YKR033c	YKR033C										YLR315w	NKP2
YPR016c	TIF6										YOR087W	YVC1
YGL045W	RIM8										YGR064w	YGR064W
YJL020C	BBC1										YGR121c	MEP1
YJL205C	NCE101										YDR014w-a	HED1
YBR098w	MMS4										YHR115c	DMA1
YNL075w	IMP4										YHR182C-A	YHR182C-A
YEL023c	YEL023C										YHR156c	LIN1
YJL007c	YJL007C										YOR219c	STE13
YKL031w	YKL031W										YLR152c	YLR152C
YMR066w	SOV1										YGL063w	PUS2
YFR021w	ATG18										YKR103w	NFT1
YBL054w	TOD6										YPL019c	VTC3
YOL155c	HPF1										YHR014w	SPO13
YBL012c	YBL012C										YHR070w	TRM5
YKL134c	OCT1										YPR134w	MSS18
YMR058w	FET3										YGL130w	CEG1
YMR117c	SPC24										YGL040c	HEM2
YBR253w	SRB6										YBR145w	ADH5
YLR137w	RKM5										YJR109c	CPA2
YMR263w	SAP30										YFL021w	GAT1
YNR074c	AIF1										YPL162c	YPL162C
YJR053w	BFA1										YJR111c	YJR111C
YHL012w	YHL012W										YIL129c	TAO3
YOL067c	RTG1										YKL097c	YKL097C
YPL194w	DDC1										YKL182w	FAS1
snR191	SNR191										YLL027w	ISA1
YPR046w	MCM16										YAL038w	CDC19
YDR049w	VMS1										YBR177c	EHT1
YKR023w	YKR023W										YDR099w	BMH2
YGL109w	YGL109W										YEL013w	VAC8
YJR023c	YJR023C										YLR390w-a	CCW14
YML046w	PRP39										YER166w	DNF1
YMR034c	YMR034C										YAL002w	VPS8
YOL035c	YOL035C										YOL017w	ESC8
YJL081c	ARP4										YDR361c	BCP1
YCL022C	YCL022C										YOR145c	PNO1
YKL012w	PRP40										YFR055w	IRC7
YOR195w	SLK19										YNL233w	BNI4
YLR409c	UTP21										YCR024c	SLM5
YNL032w	SIW14										YFR020w	YFR020W
YFL038c	YPT1										YBR127c	VMA2
YOR357c	SNX3										YNL216w	RAP1
YNR022c	MRPL50										YNL281w	HCH1
YPL124w	SPC29										YFL036w	RPO41
YDR510w	SMT3										YNL027w	CRZ1
YMR267w	PPA2										YKR054c	DYN1
YEL003w	GIM4										YLR422w	YLR422W
YHR060w	VMA22										YJL179w	PFD1
YNL110c	NOP15										YBR166c	TYR1
YNR025c	YNR025C										YGL173c	XRN1
YNR051c	BRE5										YOR330c	MIP1
YLR145w	RMP1										YDR007w	TRP1
YHL017w	YHL017W										YIL149c	MLP2
YOR216c	RUD3										YDR420w	HKR1
YER075c	PTP3										YLR371w	ROM2
YLR169w	YLR169W										YDL150w	RPC53
YMR072w	ABF2										YHR132w-a	IGO2
YOR163w	DDP1										YMR218c	TRS130
YLR335w	NUP2										YPL177c	CUP9
YDR508c	GNP1										YGL057c	GEP7
YOR082c	YOR082C										YER089c	PTC2
YPR045c	THP3										YGR062c	COX18
YHR173c	YHR173C										YEL015w	EDC3
YJL047c	RTT101										YLR310c	CDC25
YGR215w	RSM27										YAL065c	YAL065C
YNL258c	DSL1										YGL154c	LYS5
YOR015w	YOR015W										YMR247c	RKR1
YHR102w	KIC1										YGL002w	ERP6
YHR154w	RTT107										YMR266w	RSN1
YPR171w	BSP1										YEL019c	MMS21
YER010c	YER010C										YOL073c	YOL073C
YLR373c	VID22										YAR003w	SWD1
YLR066w	SPC3										YAL022c	FUN26
YJL010c	NOP9										YCL048w	SPS22
YOR026w	BUB3										YOR098c	NUP1
YLR324w	PEX30										YPL167c	REV3
YER144c	UBP5										YCR073c	SSK22
YNL214w	PEX17										YDR093w	DNF2
YDR427w	RPN9										YHR012w	VPS29
YPL031c	PHO85										YBR175w	SWD3
YLR279w	YLR279W										YDR537c	YDR537C
YLR377c	FBP1										YNR063w	YNR063W
YDR322c-a	TIM11										YGL048c	RPT6
YKR066c	CCP1										YJL146w	IDS2
YDL158c	YDL158C										YER064c	VHR2
YMR200w	ROT1										YOR303w	CPA1
YCL056c	PEX34										YDR135c	YCF1
YJL030w	MAD2										YGR010w	NMA2
YNL171c	YNL171C										YPL218w	SAR1
YLR421c	RPN13										YER135c	YER135C
YER068w	MOT2										YPR104c	FHL1
YER094c	PUP3										YBR271w	EFM2
YOR157c	PUP1										YDR528w	HLR1
YOR299w	BUD7										YDR075w	PPH3
Q0130	OLI1										YLR020c	YEH2
YLR203c	MSS51										YOR021c	SFM1
YOR114w	YOR114W										YOR125c	CAT5
YDR263c	DIN7										YPR071w	YPR071W
YJR052w	RAD7										YDR394w	RPT3
YBL071w-a	KTI11										YHL021c	AIM17
YAL048c	GEM1										YDL067c	COX9
YMR184w	ADD37										YHR190w	ERG9
RRP2	NME1										YBR125c	PTC4
YHL047c	ARN2										YGR021w	YGR021W
YPL089c	RLM1										YOR028c	CIN5
YAR014c	BUD14										YEL006w	YEA6
YER027c	GAL83										YHL014c	YLF2
YGR136w	LSB1										YOR117w	RPT5
YFR050c	PRE4										YEL046c	GLY1
YKR021w	ALY1										YJL180c	ATP12
YER012w	PRE1										YLR389c	STE23
YJR142w	YJR142W										YDR524c	AGE1
YNL266w	YNL266W										YNL197c	WHI3
YNL161w	CBK1										YJR091c	JSN1
YGR137w	YGR137W										YEL024w	RIP1
YNL315c	ATP11										YOR297c	TIM18
YBR260c	RGD1										YBR097w	VPS15
YAL049c	AIM2										YNL085w	MKT1
YBR058c	UBP14										YER136w	GDI1
YPL024w	RMI1										YOR221c	MCT1
YPR021c	AGC1										YGL080w	FMP37
YMR314w	PRE5										YOR362c	PRE10
YPR047w	MSF1										YPR119w	CLB2
YJR157w	YJR157W										YCL004W	PGS1
YNL201c	PSY2										YFL042c	YFL042C
YGR150c	CCM1										YFR024C-A	LSB3
YNL282w	POP3										YEL032w	MCM3
YOR008c	SLG1										YMR148w	OSW5
YHL022c	SPO11										YDL001w	RMD1
YJR095w	SFC1										YLR313c	SPH1
YKL213c	DOA1										YLL019c	KNS1
YCL016c	DCC1										YNL041c	COG6
YJR012c	YJR012C										YPR159w	KRE6
YKL159c	RCN1										YDR538w	PAD1
YBL038w	MRPL16										YJL019w	MPS3
YLR215c	CDC123										YLR044c	PDC1
YJR100c	AIM25										YIL140w	AXL2
YAL041w	CDC24										YGL158w	RCK1
YLR262c	YPT6										YAR053w	YAR053W
YMR288w	HSH155										YJL172w	CPS1
YLR357w	RSC2										YOR116c	RPO31
YDR509w	YDR509W										YDR489w	SLD5
YHR177w	YHR177W										YKL191w	DPH2
YMR186w	HSC82										YBR110w	ALG1
YIR001c	SGN1										YGR282c	BGL2
YBL061c	SKT5										YDR003w	RCR2
YNL037c	IDH1										YDR497c	ITR1
YNL252c	MRPL17										YBR214w	SDS24
YMR026c	PEX12										YER019w	ISC1
YHR166c	CDC23										YBR297w	MAL33
YMR168c	CEP3										YDL088c	ASM4
YCL032w	STE50										YOR122c	PFY1
YHR095w	YHR095W										YDL210w	UGA4
YHR147c	MRPL6										YOR354c	MSC6
YER050c	RSM18										YHR051w	COX6
YMR138w	CIN4										YGR132c	PHB1
YOR201c	MRM1										YPL008w	CHL1
YBR286w	APE3										YOR154w	SLP1
YKL102c	YKL102C										YPL036w	PMA2
YGL119w	COQ8										YPR083w	MDM36
YMR312w	ELP6										YIL103w	DPH1
YNL137c	NAM9										YDR280w	RRP45
YDL017w	CDC7										YMR285c	NGL2
YNL259c	ATX1										YCL036w	GFD2
YDR455c	YDR455C										YNL054w	VAC7
YNR044w	AGA1										YGR093w	YGR093W
YBL100c	YBL100C										YHR017w	YSC83
YOR126c	IAH1										YJL069c	UTP18
YMR055c	BUB2										YCR052w	RSC6
YOR197w	MCA1										YOL004w	SIN3
YCR012w	PGK1										YDL002c	NHP10
YER039c-a	YER039C-A										YJR025c	BNA1
YIL169c	YIL169C										YAR050w	FLO1
YDR187c	YDR187C										YHR211w	FLO5
YJL174w	KRE9										YKR102w	FLO10
YNL006w	LST8										YCR098c	GIT1
YAL058w	CNE1										YGL150c	INO80
YML078w	CPR3										YMR129w	POM152
YNR004w	SWM2										YDR020c	DAS2
YJL187c	SWE1										YJR140c	HIR3
YHR103w	SBE22										YOR204w	DED1
YDR163w	CWC15										YGL143c	MRF1
YPL107w	YPL107W										YGL139w	FLC3
YHR098c	SFB3										YKL173w	SNU114
YLL035w	GRC3										YLR033w	RSC58
YLR322w	VPS65										YOR104w	PIN2
YLR041w	YLR041W										YJR002w	MPP10
YNL168c	FMP41										YLR113w	HOG1
YLR266c	PDR8										YOR323c	PRO2
YKL072w	STB6										YKL209c	STE6
YKR056w	TRM2										YDR334w	SWR1
YGR056w	RSC1										YOL130w	ALR1
YPR025c	CCL1										YJL042w	MHP1
YPR040w	TIP41										YML025c	YML6
YKR008w	RSC4										YOL157c	IMA2
YKL208w	CBT1										YIL139c	REV7
YLR456w	YLR456W										YOR086c	TCB1
YCR085w	YCR085W										YOR188w	MSB1
YHR079c	IRE1										YDR432w	NPL3
YKL025c	PAN3										YER039c	HVG1
YLR260w	LCB5										YIL011w	TIR3
YLR426w	TDA5										YBR274w	CHK1
YNR003c	RPC34										YOR191w	ULS1
YBR008c	FLR1										YPR107c	YTH1
YOR259c	RPT4										YLR267w	BOP2
YHR119w	SET1										YIR015w	RPR2
YHR120w	MSH1										YER051w	JHD1
YEL043w	YEL043W										YJL077c	ICS3
YGR135w	PRE9										YKL010c	UFD4
YDR373w	FRQ1										YDR120c	TRM1
YNL022c	YNL022C										YBR006w	UGA2
YPR188c	MLC2										YML047w-a	YML047W-A
											YER132c	PMD1
											YGR281w	YOR1
											YNL139c	THO2
											YDL110c	TMA17
											YOL110w	SHR5
											YGR101w	PCP1
											YJL217w	REE1
											YDR104c	SPO71
											YJL086c	YJL086C
											YGR249w	MGA1
											YML012c-a	YML012C-A
											YDR283c	GCN2
											YPR192w	AQY1

## Sheet: HN E EFFECT
CLUSTER1			GO Biological Process (2062 categories)							CLUSTER2			GO Biological Process (2062 categories)
YJR045c	SSC1									YDR049w	VMS1
YJR101w	RSM26		Category	p-value	In Category from Cluster	k	f			YGL226w	MTC3		Category	p-value	In Category from Cluster	k	f
YLR437c	DIF1		translation [GO:0006412]	7.111e-13	EFB1 RBG1 RPS11B TRM7 RPL19A RPS6B RPS9B RPL21A RPL31A RPL35A DTD1 KRS1 MRPL7 RPP2B RPL27B HYP2 GCD11 RPS24A RPL29 RPL24A RPL28 RPS2 RPL9A GUS1 YGR054W MES1 DED81 YHR020W RPL2B THS1 RPL40A RPS21B RPS22A RPS5 TIF1 RPL40B FRS1 RPL22A RPS31 HCR1 TMA7 RPP0 RPL26A RPS18B RPL6A RPL13B RPL36A TIF11 RPL9B RPS7B RPS3 SSB2 WRS1 CDC33 RPS28A RPS30B RPL33B CAF20 RPS10A NAB3 RPL7B RPL43A RPL11A TIF3	64	318			YGL228w	SHE10		invasive growth in response to glucose limitation [GO:0001403]	0.001191	GPB2 POF1 DIA3 NRG1 SNF1 RIM8 GPG1 RIM21 RIM20 GPB1 TPK2	11	48
YIL022w	TIM44		cellular amino acid biosynthetic process [GO:0008652]	3.067e-11	LYS2 HIS7 ARO4 HIS4 GLT1 ARO3 ARO1 LYS4 TRP4 HIS1 SER3 ILV1 LEU1 THR1 BAT1 HIS6 SER33 HIS5 LYS1 ARG3 MET3 ILV3 MDE1 MET14 LEU3 LEU9 SER1 HIS3 ARO7 MET16	30	98			YLR127c	APC2		regulation of carbohydrate metabolic process [GO:0006109]	0.001945	REG1 SNF1 GLC7	3	4
YKL143w	LTV1		ribosome biogenesis [GO:0042254]	3.703e-11	MAK5 RPS6B RPS9B ENP1 PWP2 TSR1 MAK21 UTP5 SNU13 NUG1 ARB1 NSA2 SPB4 RPS2 UTP22 UTP8 RRP3 DBP8 RIX1 RPL40A MRT4 URB1 MAK11 RPL40B SOF1 RPS31 EMG1 UTP13 RPP0 ERB1 HAS1 RPS7B DBP2 IPI3 NOG2 YTM1 NOG1 NAN1 NIP7 DIM1 NOC4	41	170			YGL144c	ROG1		copper ion transport [GO:0006825]	0.002464	SCO2 SCO1 CCC2 FRE7 CTR1	5	13
YER024w	YAT2		rRNA processing [GO:0006364]	3.274e-09	MAK5 RPS6B RPS9B ENP1 PWP2 TSR1 UTP5 SNU13 NUG1 NSA2 SPB4 RPS2 UTP22 UTP8 RRP3 RRP4 DBP8 RIX1 RPS21B MRT4 URB1 SOF1 REX3 EMG1 UTP13 TSR2 LSM3 ERB1 HAS1 RPS7B DBP2 IPI3 SSB2 YTM1 MOT1 NOG1 NAN1 NIP7 DIM1 MRD1 NOC4	41	195			YGL011c	SCL1		protein ubiquitination involved in ubiquitin-dependent protein catabolic process [GO:0042787]	0.002878	UBC8 CDC4 RAD6 ELA1 HRT1 GPB1	6	19
YLR074c	BUD20		histidine biosynthetic process [GO:0000105]	4.507e-06	HIS7 HIS4 PHO2 HIS1 HIS6 HIS5 HIS3	7	11			YGL113w	SLD3		phosphorylation [GO:0016310]	0.003926	KIN82 GAL3 KCS1 KIN1 CAB5 SNF1 PKH1 SPS1 PRS2 CAK1 YFH7 CMK1 YHR033W PFK26 CDC8 CTK1 NNK1 PTK1 RCK2 YLR345W YLR446W RIM11 CMK2 RIO1 MEK1 RAD53 TPK2 THI21	28	206
YGL083w	SCY1		maturation of SSU-rRNA from tricistronic rRNA transcript (SSU-rRNA, 5.8S rRNA, LSU-rRNA) [GO:0000462]	4.34e-05	RPS11B RPS6B RPS9B PWP2 UTP5 SNU13 RPS24A UTP22 UTP8 RRP3 SOF1 HCR1 UTP13 TSR2 NAN1	15	60			YOL114c	YOL114C		response to pH [GO:0009268]	0.004573	BPH1 NRG1 RIM20	3	5
YHR137w	ARO9		ribosomal large subunit biogenesis [GO:0042273]	8.396e-05	MAK5 YDL063C ARX1 PUF6 NSA2 MRT4 MAK11 ERB1 YTM1 NOG1 NIP7	11	37			YFR041c	ERJ5		respiratory chain complex IV assembly [GO:0008535]	0.006456	SCO2 SCO1	2	2
YLR126c	YLR126C		ribosomal large subunit assembly [GO:0000027]	0.0001099	MAK21 SPB4 RIX1 YVH1 MRT4 MAK11 RPP0 RPL6A IPI3 NIP7 RPL11A	11	38			YHR088w	RPF1		autophagy [GO:0006914]	0.008487	CCZ1 ATG12 ATG9 ATG33 ATG16 SEC2 ATG3 ATG34 ATG13	9	45
YOL011w	PLB3		rRNA export from nucleus [GO:0006407]	0.0001405	NUP157 SRM1 RPS2 RPS5 NUP120 RPS18B RPS3 RPS28A RPS10A	9	27			YML076c	WAR1		C-terminal protein lipidation [GO:0006501]	0.008601	ATG12 ATG16 ATG3	3	6
YAL047W-A	Unknown		branched chain family amino acid biosynthetic process [GO:0009082]	0.0002462	ILV1 LEU1 BAT1 ILV3 LEU3 LEU9	6	13			R0020C	REP1		response to stress [GO:0006950]	0.009741	FRT2 PAU7 SSA3 HSP26 BSD2 PAU24 HSP30 PAU3 PUG1 HSP12 XBP1 POG1 CTK1 PAU16 HSP104 PSR2 HSP60 RIM11 PAU6 DDR2 PAU21	21	152
YCL029c	BIK1		methionine metabolic process [GO:0006555]	0.0004024	THR1 MET3 MET14 SAM1 MET12 MET16	6	14			YDR444w	YDR444W
YCR063w	BUD31		fatty acid elongation [GO:0030497]	0.0004858	IFA38 FEN1 SUR4	3	3			YML130c	ERO1
YGR129w	SYF2		positive regulation of translational fidelity [GO:0045903]	0.0005017	RPS9B GCD11 RPS2 CTK2	4	6			YNR019w	ARE2
YBL044w	YBL044W		protein targeting to ER [GO:0045047]	0.0006263	SRP14 SRP101 SPC1 SPC2 SEC65 SRP68	6	15			YDL074c	BRE1
YOR266w	PNT1		metabolic process [GO:0008152]	0.0007687	LYS2 IFA38 HIS7 ARO4 PGS1 HIS4 APA1 CHA1 FAD1 QRI1 GLT1 ARO3 ARO1 LYS4 TRP4 UBA2 SER3 ILV1 GNA1 ERG26 LEU1 SNF4 CRH1 BIO2 DOG1 PAN5 UBA4 FUR1 GND1 BAT1 HIS6 SER33 HIS5 ACO2 ILV3 YKL027W URA1 SRY1 UNG1 IMD4 DUS1 ERG13 YMR130W YMR226C ADE4 YNL010W PLB3 LEU9 SER1 MAK3 ARO7 MET16	52	425			YBR217w	ATG12
YOR087w	YVC1		aromatic amino acid family biosynthetic process [GO:0009073]	0.001476	ARO4 ARO3 ARO1 TRP4 ARO7	5	12			YPL253c	VIK1
YKR050w	TRK2		positive regulation of transcription from RNA polymerase I promoter [GO:0045943]	0.001476	UTP5 UTP8 SCH9 CTK2 NAN1	5	12			YBR024w	SCO2
YOR345c	YOR345C		serine family amino acid biosynthetic process [GO:0009070]	0.001829	SER3 SER33 SER1	3	4			YBR050c	REG2
YBL096c	YBL096C		peptidyl-lysine modification to hypusine [GO:0008612]	0.001829	HYP2 DYS1 LIA1	3	4			YER093c-a	AIM11
YHR126c	ANS1		lipid biosynthetic process [GO:0008610]	0.002009	IFA38 FEN1 ERG26 PHS1 SFK1 ERG3 SUR4 ERG13 ERG8 ERG24 MVD1	11	52			YBR090c	YBR090C
YDL026w	YDL026W		biosynthetic process [GO:0009058]	0.003257	ARO4 ARO3 ARO8 CAB4 ARO9 HIS5 AAT2 COQ2 MET7	9	40			YML110c	COQ5
YOR231w	MKK1		endonucleolytic cleavage in ITS1 to separate SSU-rRNA from 5.8S rRNA and LSU-rRNA from tricistronic rRNA transcript (SSU-rRNA, 5.8S rRNA, LSU-rRNA) [GO:0000447]	0.003257	ENP1 PWP2 DBP8 RPS21B EMG1 UTP13 RPS18B MRD1 NOC4	9	40			YNL184c	YNL184C
RPR1	RPR1		posttranslational protein targeting to membrane, translocation [GO:0031204]	0.003478	SEC66 SBH1 SEC61 SEC63	4	9			YGL128c	CWC23
YDL156w	CMR1		'de novo' IMP biosynthetic process [GO:0006189]	0.003478	ADE1 ADE6 ADE13 ADE4	4	9			YJL037w	IRC18
YIL054w	YIL054W		L-serine biosynthetic process [GO:0006564]	0.004305	SER3 SER33 SER1	3	5			YOR121c	YOR121C
YNL201c	PSY2		leucine biosynthetic process [GO:0009098]	0.004305	LEU1 LEU3 LEU9	3	5			YNR033w	ABZ1
YFL055w	AGP3		glutamine metabolic process [GO:0006541]	0.004518	URA7 HIS7 GLT1 ADE6 YLR126C ADE4	6	21			YEL009C-A	YEL009C-A
YOR372c	NDD1		translational initiation [GO:0006413]	0.005438	GCD11 YGR054W TIF1 HCR1 CLU1 TIF11 CDC33 CAF20 TIF3	9	43			YFR049w	YMR31
YOR092w	ECM3		SRP-dependent cotranslational protein targeting to membrane [GO:0006614]	0.005439	SRP14 SRP101 SEC65 SEC63	4	10			YML004c	GLO1
YOR071c	NRT1		fatty acid biosynthetic process [GO:0006633]	0.005807	IFA38 FEN1 HTD2 PHS1 ERG3 SUR4	6	22			YCR105w	ADH7
YIR018w	YAP5		UDP-N-acetylglucosamine biosynthetic process [GO:0006048]	0.006191	QRI1 GNA1	2	2			YDL024c	DIA3
YLR130c	ZRT2		aromatic amino acid family metabolic process [GO:0009072]	0.006191	ARO8 ARO9	2	2			YDL005c	MED2
YNL328c	MDJ2		positive regulation of transcription from RNA polymerase III promoter [GO:0045945]	0.006191	SCH9 SUB1	2	2			YIL107c	PFK26
YOR134w	BAG7		nucleocytoplasmic transport [GO:0006913]	0.00702	SXM1 NTF2 NUP157 GLE2 NUP49 NUP120 SRP40 GSP1	8	37			YBR197c	YBR197C
YBR069c	TAT1		sulfate assimilation [GO:0000103]	0.008021	MET3 MET14 MET22 MET16	4	11			YCR096c	HMRA2
YJL094c	KHA1		SRP-dependent cotranslational protein targeting to membrane, signal sequence recognition [GO:0006617]	0.008109	SRP14 SEC65 SRP68	3	6			YER033c	ZRG8
YLR267w	BOP2		cytokinesis [GO:0000910]	0.008296	CDC10 PWP2 SEC4 MYO1 CDC12 SEC10 CDC3 EGT2	8	38			YLR151c	PCD1
YNL198c	YNL198C									YKL098w	MTC2
YOL034w	SMC5									YML050w	AIM32
YKR017c	HEL1									YOR256c	TRE2
YPL224c	MMT2									YBR290w	BSD2
YKR045c	YKR045C									YER182w	FMP10
YLR192c	HCR1									YJL020C	BBC1
YJL022w	YJL022W									YIR017c	MET28
YKR040c	YKR040C									YKL198C	PTK1
YDL106c	PHO2									YBR051w	YBR051W
YLR163c	MAS1									YCL001w	RER1
YLR202c	YLR202C									YIL136w	OM45
YER060w-a	FCY22									YER097w	YER097W
YDR517w	GRH1									YGL013c	PDR1
YMR161w	HLJ1									YER169w	RPH1
YJL135w	YJL135W									YMR028w	TAP42
YGL206c	CHC1									YDR338c	YDR338C
YJL028w	YJL028W									YGL211w	NCS6
YCL073c	GEX1									YIL019w	FAF1
YDR482c	CWC21									YMR286w	MRPL33
YNL086w	SNN1									YGL162w	SUT1
YHR175w	CTR2									YLR465c	YLR465C
YOL108c	INO4									YOR235w	YOR235W
YDR202c	RAV2									YIL174w	YIL174W
YOR084w	LPX1									YHR048w	YHK8
YLR442c	SIR3									YJR018w	YJR018W
YBL020w	RFT1									YPL254w	HFI1
YBR276c	PPS1									snR20	LSR1
YMR039c	SUB1									YMR139w	RIM11
YOR308c	SNU66									YOR150w	MRPL23
YPL190c	NAB3									YER067w	RGI1
YKL051w	SFK1									YER133w	GLC7
YDR255c	RMD5									YAL055w	PEX22
YNL325c	FIG4									YBR068c	BAP2
YER086w	ILV1									YGL191w	COX13
YLR375w	STP3									YEL039c	CYC7
YML102w	CAC2									YIL077c	YIL077C
YDR239c	YDR239C									YGR287c	IMA1
YOL089c	HAL9									YIL143c	SSL2
YKL100c	YKL100C									YHR124w	NDT80
YLR050c	YLR050C									YIR036c	IRC24
YLR116w	MSL5									YLL059c	YLL059C
YBR061c	TRM7									YLR010c	TEN1
YER018c	SPC25									YDR215c	YDR215C
YHR067w	HTD2									YMR298w	LIP1
YIL020c	HIS6									YER180c-a	SLO1
YOR051c	ETT1									YCR021c	HSP30
YBR254c	TRS20									YLR091w	GEP5
YLR059c	REX2									YNR001c	CIT1
YNL112w	DBP2									YDL071c	YDL071C
YFL028c	CAF16									YNL105w	YNL105W
YJR075w	HOC1									YNL187w	SWT21
YDL063c	SYO1									YOR307c	SLY41
YMR012w	CLU1									YAL028w	FRT2
YER055c	HIS1									YER034w	YER034W
YIL116w	HIS5									YLR387c	REH1
YIR034c	LYS1									YGL058w	RAD6
YOR276w	CAF20									YLR211c	YLR211C
YIR032c	DAL3									YAR020c	PAU7
YJL009w	YJL009W									YJR061w	YJR061W
YBR291c	CTP1									YNL306w	MRPS18
YNL182c	IPI3									YGR133w	PEX4
YGL115w	SNF4									YLR349w	YLR349W
YML018c	YML018C									YCR007c	YCR007C
YHR083w	SAM35									YOL033w	MSE1
YNL280c	ERG24									YER104w	RTT105
YHR101c	BIG1									YGL121c	GPG1
YPL161c	BEM4									YNL144c	YNL144C
YER105c	NUP157									YCR091w	KIN82
YNR048w	YNR048W									YLR248w	RCK2
YGR213c	RTA1									YPL247c	YPL247C
YPL251w	YPL251W									YGL037c	PNC1
YCL004w	PGS1									YLL016w	SDC25
YCR069w	CPR4									YNR076w	PAU6
YEL069c	HXT13									YCR104w	PAU3
YFL048c	EMP47									YKL224c	PAU16
YGR003w	CUL3									YPL258c	THI21
YHR069c	RRP4									YJL056c	ZAP1
YJL006c	CTK2									YKL194c	MST1
YGR277c	CAB4									YLR191w	PEX13
YGL237c	HAP2									YLR019w	PSR2
YDR237w	MRPL7									YOR008c-a	YOR008C-A
YKL131w	YKL131W									YPR039w	YPR039W
YFL015W-A	YFL015W-A									YGL014w	PUF4
YIL004c	BET1									YFL057c	AAD16
snR84	SNR84									YOL152w	FRE7
YIL023c	YKE4									YMR159c	ATG16
YLR056w	ERG3									YDR122w	KIN1
YHR044c	DOG1									YJL053w	PEP8
YKL037w	AIM26									YLR446w	YLR446W
YCR004c	YCP4									YBR273c	UBX7
YJR071w	YJR071W									YPR094w	RDS3
YLR438c-a	LSM3									YEL005c	VAB2
YCL050c	APA1									YJL205C	NCE101
YLR314c	CDC3									YBL029c-a	YBL029C-A
tRNA-Y	tRNA-Y									YIL122w	POG1
YER036c	ARB1									YGR102c	GTF1
YFR011c	AIM13									YCR076c	FUB1
YNL114c	YNL114C									YKL094w	YJU3
YHR192w	LNP1									YEL012w	UBC8
YBR142w	MAK5									YFR008w	FAR7
YIR021w	MRS1									YLL026w	HSP104
YKL021c	MAK11									YMR245w	YMR245W
YLR287c	YLR287C									YGL248w	PDE1
YLR021w	IRC25									YLR392c	ART10
YOR074c	CDC21									YFL009w	CDC4
YDL060w	TSR1									YDL194w	SNF3
YNL132w	KRE33									YGR248w	SOL4
YGR152c	RSR1									YKL171w	NNK1
YPL243w	SRP68									YNL195c	YNL195C
YGR054w	YGR054W									YCL012c	YCL012C
YPL266w	DIM1									YGL250w	RMR1
YHR107c	CDC12									YBR037c	SCO1
YBL035c	POL12									YJL016w	YJL016W
YBR202w	MCM7									YFL014w	HSP12
YHR111w	UBA4									YGL156w	AMS1
YNR053c	NOG2									YJR008w	MHO1
YPL023c	MET12									YCR051w	YCR051W
YOR080w	DIA2									YDR070c	FMP16
YPR139c	LOA1									YDR196c	CAB5
YLR063w	YLR063W									YMR206w	YMR206W
YOL017w	ESC8									YFR054c	YFR054C
YCL044c	MGR1									YOL052c-a	DDR2
YGL025c	PGD1									YOR023c	AHC1
YCR059c	YIH1									YGL163c	RAD54
YPR051w	MAK3									YIL036w	CST6
YLR200w	YKE2									YIR024c	YIR024C
YMR094w	CTF13									YDR175c	RSM24
YHR197w	RIX1									YFL042C	YFL042C
YML115c	VAN1									YDR490c	PKH1
YCR015c	YCR015C									YDR463w	STP1
YMR276w	DSK2									YKL188c	PXA2
YAL034w-a	MTW1									YFR014c	CMK1
YDR147w	EKI1									YIL111w	COX5b
YGL077c	HNM1									YIL119c	RPI1
YGL009c	LEU1									YDL197c	ASF2
YGR160w	YGR160W									YLR128w	DCN1
YGR028w	MSP1									YER037w	PHM8
YIR004w	DJP1									YER098w	UBP9
YGR199w	PMT6									YER035w	EDC2
YDR374c	YDR374C									YMR175w	SIP18
YLR366w	YLR366W									YNL095c	YNL095C
YBR188c	NTC20									YBR239c	ERT1
YHR026w	VMA16									YOR032c	HMS1
YKL174c	TPO5									YGL053w	PRM8
YPR129w	SCD6									YNL311c	SKP2
YJL178c	ATG27									YOR097c	YOR097C
YLR166c	SEC10									YMR253c	YMR253C
YJR024c	MDE1									YHR159w	TDA11
YML015c	TAF11									YBR099c	YBR099C
YER057c	HMF1									YOR255w	OSW1
YKL216w	URA1									YDR043c	NRG1
YAL036c	RBG1									YDR241w	BUD26
YKR088c	TVP38									YGL075c	MPS2
YBR189w	RPS9b									YGL254w	FZF1
YCR034w	FEN1									YBR132c	AGP2
YEL026w	SNU13									YML118w	NGL3
YBR021w	FUR4									YBR124w	YBR124W
YIR026c	YVH1									YGL249w	ZIP2
YJL097w	PHS1									YEL028w	YEL028W
YER107c	GLE2									YMR250w	GAD1
YHR020w	YHR020W									YDR186c	YDR186C
YBR249c	ARO4									YDR274c	YDR274C
YGL123w	RPS2									YDL223c	HBT1
YJL088w	ARG3									YDL124w	YDL124W
YLR186w	EMG1									YDR356w	SPC110
YBR048w	RPS11b									YGL183c	MND1
YBR191w	RPL21a									YER141w	COX15
YGL245w	GUS1									YJR155w	AAD10
YBR181c	RPS6b									YDR306c	YDR306C
YFR032c-a	RPL29									YLR345w	YLR345W
YGL031c	RPL24a									YNR007c	ATG3
YLR061w	RPL22a									YBR301w	PAU24
YML073c	RPL6a									YOL002c	IZH2
YKL009w	MRT4									YER185w	PUG1
YPL208w	RKM1									YKL038w	RGT1
YBR159w	IFA38									YBL075c	SSA3
YCR002c	CDC10									YIR038c	GTT1
YGR128c	UTP8									YOL013c	HRD1
YDR404c	RPB7									YGL229c	SAP4
YHR208w	BAT1									YKL070w	YKL070W
YOR247w	SRL1									YJR097w	JJJ3
YCR020c-a	MAK31									YMR210w	YMR210W
YDR144c	MKC7									YFR022w	ROG3
YHR019c	DED81									YOR173w	DCS2
YDR382w	RPP2b									YDL139c	SCM3
YLR340w	RPP0									YHR139c-a	YHR139C-A
YNL178w	RPS3									YKL093w	MBR1
YML056c	IMD4									YDL234c	GYP7
YNL209w	SSB2									YDR181c	SAS4
YIL018w	RPL2b									YIL086c	YIL086C
YLR359w	ADE13									YJR096w	YJR096W
YNL067w	RPL9b									YLR284c	ECI1
YER009w	NTF2									YMR118c	SHH3
YOR293w	RPS10a									YJR057w	CDC8
YPR043w	RPL43a									YCR073w-a	SOL2
YAL046c	AIM1									YJL205c	NCE101
YJL118w	YJL118W									YOR215c	AIM41
YMR099c	YMR099C									YDR153c	ENT5
YNR041c	COQ2									YJR019c	TES1
YGR063c	SPT4									YPL148c	PPT2
YHR056c	RSC30									YBR026c	ETR1
YML105c	SEC65									YGR153w	YGR153W
YEL033w	MTC7									YLR007w	NSE1
YHR205w	SCH9									YMR160w	YMR160W
YGR026w	YGR026W									YER099c	PRS2
YEL034C-A	YEL034C-A									YOR275c	RIM20
YKL080w	VMA5									YLR097c	HRT3
YNL043c	YNL043C									YGL052w	YGL052W
YHR025w	THR1									YMR255w	GFD1
YJR010w	MET3									YDR017c	KCS1
YDR226w	ADK1									YBR063c	YBR063C
YGL202w	ARO8									YKL139w	CTK1
YMR194w	RPL36a									YOL065c	INP54
YGL147c	RPL9a									YOR211c	MGM1
YDL191w	RPL35a									YER161c	SPT2
YJL136c	RPS21b									YPL071c	YPL071C
YNR043w	MVD1									YBR251w	MRPS5
YNL010w	YNL010W									YNR018w	RCF2
YER041w	YEN1									YAL039c	CYC3
YLR058c	SHM2									YDR494w	RSM28
YPL037c	EGD1									YJL092w	SRS2
YIL148w	RPL40a									YDR316w	OMS1
YKR094c	RPL40b									YHR131c	YHR131C
YJR123w	RPS5									YLR238w	FAR10
YLR167w	RPS31									YKL002w	DID4
YGR050c	YGR050C									YHL009c	YAP3
YPL142c	YPL142C									YDL176w	YDL176W
YDR281c	PHM6									YBR131w	CCZ1
YER074w	RPS24a									YPL096w	PNG1
YMR236w	TAF9									YDR048c	YDR048C
YCR044c	PER1									YBR257w	POP4
YOR184w	SER1									YGR030c	POP6
YPR059c	YPR059C									YOR119c	RIO1
YAL044w-a	YAL044W-A									YDR176w	NGG1
YJR010c-a	SPC1									YOR148c	SPP2
YIL010w	DOT5									YGR009c	SEC9
YMR149w	SWP1									YEL059w	YEL059W
YAL045c	YAL045C									YPR023c	EAF3
YMR074c	YMR074C									YDR363w	ESC2
YPR144c	NOC4									YML030w	RCF1
YDR081c	PDC2									YGR226c	YGR226C
YJR016c	ILV3									YMR114c	YMR114C
YKR092c	SRP40									YFR003c	YPI1
YLR305c	STT4									YMR195w	ICY1
YKR059w	TIF1									YFR007w	YFH7
YDR063w	AIM7									YGR053c	YGR053C
YPL226w	NEW1									YOR042w	CUE5
YPR052c	NHP6a									YPR081c	GRS2
YHR049w	FSH1									YGR235c	MOS2
YLR378c	SEC61									YOL084w	PHM7
YMR033w	ARP9									YOR393w	ERR1
YKR072c	SIS2									YPL164c	MLH3
YLR180w	SAM1									YFL003c	MSH4
YDL066w	IDP1									YKL091c	YKL091C
YMR203w	TOM40									YKL107w	YKL107W
YBR162w-a	YSY6									YLR070c	XYL2
YLR236c	YLR236C									YOR245c	DGA1
YMR183c	SSO2									YOL083w	ATG34
YOL064c	MET22									YPL219w	PCL8
YOR278w	HEM4									YGL194c	HOS2
YER006w	NUG1									YAL066w	YAL066W
YBR106w	PHO88									YML041c	VPS71
YER072w	VTC1									YEL045c	YEL045C
YJL080c	SCP160									YNL286w	CUS2
YJR063w	RPA12									YER184c	YER184C
YEL047c	FRD1									YOR140w	SFL1
YIR023w	DAL81									YDR220c	YDR220C
YDR084c	TVP23									YIL101c	XBP1
YER087c-b	SBH1									YBL025w	RRN10
YNL106c	INP52									YBR284w	YBR284W
YBL039c	URA7									YGR006w	PRP18
YHR015w	MIP6									YER101c	AST2
YDR035w	ARO3									YGR293c	YGR293C
YPR133w-a	TOM5									YGL045W	RIM8
YGR024c	THG1									YNL093w	YPT53
YKL019w	RAM2									YDR491c	YDR491C
YML080w	DUS1									YML034c-a	YML034C-A
YLL036c	PRP19									YMR103c	YMR103C
YOR046c	DBP5									YNL204c	SPS18
YOR241w	MET7									YDR525w	API2
YOR272w	YTM1									YML089c	YML089C
YMR290c	HAS1									YOR351c	MEK1
YLR451w	LEU3									YBR065c	ECM2
YPL093w	NOG1									YHR001w-a	QCR10
YDR098c	GRX3									YIL125w	KGD1
YOR254c	SEC63									YDL220c	CDC13
YPR060c	ARO7									YHR069C-A	Unknown
YCL064c	CHA1									YER084w	YER084W
YHR061c	GIC1									YGR197c	SNG1
YKL001c	MET14									YLR132c	USB1
YAL003w	EFB1									YHR116w	COX23
YDL232w	OST4									YPL155c	KIP2
YCR057c	PWP2									YNL278w	CAF120
YOR151c	RPB2									YPL181w	CTI6
YDR395w	SXM1									YKR049c	FMP46
YDL171c	GLT1									YLR125w	YLR125W
YGR061c	ADE6									YPR124w	CTR1
YML026c	RPS18b									YER065c	ICL1
YML126c	ERG13									YNR017w	TIM23
YJL072c	PSF2									YOR249c	APC5
YLR301w	HRI1									YPL029w	SUV3
YLR372w	SUR4									YNL272c	SEC2
YDR234w	LYS4									YPL153c	RAD53
YBR115c	LYS2									YJR051w	OSM1
YER156c	YER156C									YMR197c	VTI1
YJL190c	RPS22a									YOR047c	STD1
YGR264c	MES1									YJL046w	AIM22
YMR116c	ASC1									YDR061w	YDR061W
YDR127w	ARO1									YMR038c	CCS1
YOR169c	YOR169C									YHR112c	YHR112C
YOL139c	CDC33									YDL189w	RBS1
YOR202w	HIS3									YMR177w	MMT1
YDR471w	RPL27b									YNL304w	YPT11
YLR447c	VMA6									YML068w	ITT1
YNL096c	RPS7b									YML099c	ARG81
YLR293c	GSP1									YPR133c	SPN1
YER081w	SER3									YDL164c	CDC9
YEL034w	HYP2									YKL119c	VPH2
YOR234c	RPL33b									YHR027c	RPN1
YBR246w	RRT2									YDR419w	RAD30
YIL074c	SER33									YKL103c	APE1
YDR354w	TRP4									YNL024c	YNL024C
YGL103w	RPL28									YJL109c	UTP10
YLR344w	RPL26a									YDL177c	YDL177C
YOL097c	WRS1									YGL242c	YGL242C
YDR292c	SRP101									YPL235w	RVB2
YNL251c	NRD1									YGR198w	YPP1
YPL211w	NIP7									YOL144w	NOP8
YIL039w	TED1									YHR031c	RRM3
YMR189w	GCV2									YNL294c	RIM21
YKL057c	NUP120									YNL056w	OCA2
YHL011c	PRS3									YPR158w	CUR1
YOR182c	RPS30b									YFL044c	OTU1
YBR084c-a	RPL19a									YIL007c	NAS2
YDL075w	RPL31a									YLR401c	DUS3
YPR102c	RPL11a									YDL199c	YDL199C
YBR219c	YBR219C									YLR458w	YLR458W
YCR027c	RHB1									YGR022c	YGR022C
YDR440w	DOT1									YFL042c	YFL042C
YJL014w	CCT3									YBR043c	QDR3
YKL027w	TCD2									YMR133w	REC114
YNL036w	NCE103									YDL227c	Ho
YDL151c	BUD30									YGL259w	YPS5
YJL100w	LSB6									YIL071c	PCI8
YKL063c	YKL063C									YPL002c	SNF8
YER092w	IES5									YGR011w	YGR011W
YNR057c	BIO4									YGR122w	YGR122W
YOL049w	GSH2									YGR190c	YGR190C
YEL017w	GTT3									YLR407w	YLR407W
YML052w	SUR7									YOR144c	ELG1
YHR045w	YHR045W									YAL056w	GPB2
YMR049c	ERB1									YFR057w	YFR057W
YMR321c	YMR321C									YFR024c-a	LSB3
YCL030c	HIS4									YLR098c	CHA4
YFL017c	GNA1									YNR060w	FRE4
YOR095c	RKI1									YDR160w	SSY1
YNL327w	EGT2									YFR027w	ECO1
YOR108w	LEU9									YPL151c	PRP46
YOR332w	VMA4									YLR213c	CRR1
YLL011w	SOF1									YPR084w	YPR084W
YLR435w	TSR2									YJR136c	TTI2
YDR037w	KRS1									YPR096c	YPR096C
YMR260c	TIF11									YGL089c	MF(ALPHA)2
YBR104w	YMC2									YCL011c	GBP2
YOR198c	BFR1									YCR107w	AAD3
YIL076w	SEC28									YCL069w	VBA3
YLR222c	UTP13									YMR021c	MAC1
YLR065c	ENV10									SCR1	SCR1
YMR142c	RPL13b									YIL082W	YIL082W
YMR226c	YMR226C									YDR386w	MUS81
YML055w	SPC2									YKL011c	CCE1
YOL076w	MDM20									YNL164c	IBD2
YPL183c	RTT10									YCL067c	HMLALPHA2
YHR117w	TOM71									YNL212w	VID27
YJR118c	ILM1									YER076c	YER076C
YMR130w	YMR130W									YDR504c	SPG3
YMR300c	ADE4									YDR030c	RAD28
YAR015w	ADE1									YBR117c	TKL2
YHR063c	PAN5									YHR139c	SPS100
YPL126w	NAN1									YPL039w	YPL039W
YHR068w	DYS1									YBL074c	AAR2
YPR035w	GLN1									YDR375c	BCS1
YPR163c	TIF3									YHR212c	YHR212C
YBR247c	ENP1									YPR038w	YPR038W
YDL064w	UBC9									YJL049w	YJL049W
YGR286c	BIO2									YMR127c	SAS2
YGR090w	UTP22									YKL042w	SPC42
YJR070c	LIA1									YGL086w	MAD1
YKL014c	URB1									YMR239c	RNT1
YDR496c	PUF6									YMR293c	HER2
YLR363w-a	YLR363W-A									YDR403w	DIT1
YDR399w	HPT1									YOR141c	ARP8
YLR039c	RIC1									YOR371c	GPB1
YDR101c	ARX1									YPL114w	YPL114W
YPL082c	MOT1									YDL056w	MBP1
YEL014c	YEL014C									YKL207w	EMC3
YOL093w	TRM10									YGR099w	TEL2
YPR167c	MET16									YGR220c	MRPL9
YDL092w	SRP14									YML011c	RAD33
YDR390c	UBA2									YKR002w	PAP1
YDR002w	YRB1									YMR004w	MVP1
YOR127w	RGA1									YPR101w	SNT309
YDL167c	NRP1									YNL293w	MSB3
YDR398w	UTP5									YGR166w	TRS65
YOR210w	RPB10									YPR162c	ORC4
YBR060c	ORC2									YDR422c	SIP1
YGR104c	SRB5									YEL044w	IES6
YIR008c	PRI1									YER158c	YER158C
YGL172w	NUP49									YOL133w	HRT1
YHR169w	DBP8									YJR135c	MCM22
YFL002c	SPB4									YPL109c	YPL109C
YGR018c	YGR018C									YDR010c	YDR010C
YLR183c	TOS4									YCL004W	PGS1
YML021c	UNG1									YDL149w	ATG9
YPL263c	KEL3									YDL089w	NUR1
YGR222w	PET54									YDR387c	YDR387C
YBR171w	SEC66									YER015w	FAA2
YHR065c	RRP3									YJL120w	YJL120W
YGL098w	USE1									YLR259c	HSP60
YHR023w	MYO1									YOL134c	YOL134C
YHR143w	DSE2									YKR052c	MRS4
YER126c	NSA2									YFL060c	SNO3
YDR182w	CDC1									YLR356w	ATG33
YMR199w	CLN1									YCR061w	YCR061W
YJR124c	YJR124C									YMR181c	YMR181C
YDR060w	MAK21									YNL125c	ESBP6
YLR027c	AAT2									YPR099c	YPR099C
YNR042w	YNR042W									YCL047c	POF1
YOR244w	ESA1									YDR320c	SWA2
YGR038w	ORM1									YDL147w	RPN5
YIL088c	AVT7									YKL189w	HYM1
YOR087W	YVC1									YML081c-a	ATP18
YPR112c	MRD1									YOR273c	TPO4
YIL105c	SLM1									YDL091c	UBX3
YKL181w	PRS1									YDL102w	POL3
YOR341w	RPA190									YDR251w	PAM1
YHR030c	SLT2									YDR270w	CCC2
YHR128w	FUR1									YIL113w	SDP1
YMR274c	RCE1									YHR016c	YSC84
YBR248c	HIS7									YMR135c	GID8
YGL097w	SRM1									YDR477w	SNF1
YDL094c	YDL094C									YIR010w	DSN1
YDL103c	QRI1									YKL061w	BLI1
YGR261c	APL6									YOL060c	MAM3
YLR084c	RAX2									YGL166w	CUP2
YER025w	GCD11									YKR053c	YSR3
YMR220w	ERG8									YKL005c	BYE1
YGL001c	ERG26									YMR182c	RGM1
YNL109w	YNL109W									YOR377w	ATF1
YDL219w	DTD1									YPL203w	TPK2
YGL145w	TIP20									YMR035w	IMP2
YGR189c	CRH1									YMR169c	ALD3
YKL218c	SRY1									YHR033w	YHR033W
YJR086w	STE18									YLR281c	YLR281C
YLR262c-a	TMA7									YLR385c	SWC7
YLR341w	SPO77									YBR072w	HSP26
YGL220w	FRA2									YOR394w	PAU21
YLR212c	TUB4									YPR070w	MED1
YHR183w	GND1									YDR028c	REG1
YOR167c	RPS28a									YGR058w	PEF1
YFR009w	GCN20									YBL071c	YBL071C
YIL078w	THS1									YOL016c	CMK2
YGR123c	PPT1									YFL029c	CAK1
YJL200c	ACO2									YPR148c	YPR148C
YLR060w	FRS1									YGR112w	SHY1
YPL198w	RPL7b									YKR015c	YKR015C
YJL019w	MPS3									YLR057w	MNL2
YLR265c	NEJ1									YIL015w	BAR1
YGL236c	MTO1									YGR259c	YGR259C
YHR009c	TDA3									YHR136c	SPL2
YOR304c-a	YOR304C-A									YOR292c	YOR292C
YDL045c	FAD1									YCR032w	BPH1
YDR333c	RQC1									YDR213w	UPC2
YDR518w	EUG1									YJL038c	LOH1
YDL178w	DLD2									YNL230c	ELA1
YFL005w	SEC4									YPL087w	YDC1
YDL093w	PMT5									YMR140w	SIP5
YHR207c	SET5									YFR024C-A	LSB3
YMR227c	TAF7									YPL041c	YPL041C
YOR320c	GNT1									YPR002w	PDH1
YLR107w	REX3									YGL074c	YGL074C
YPL045w	VPS16									YPR019w	MCM4
YPL099c	AIM43									YDR130c	FIN1
YPR103w	PRE2									YDR540c	IRC4
YPR190c	RPC82									YOR279c	RFM1
										YPR185w	ATG13
										YBR285w	YBR285W
										YCL020w	YCL020W
										YDR009w	GAL3
										YCR102w-a	YCR102W-A
										YDR523c	SPS1
										YGR174c	CBP4
										YKL064w	MNR2
										YGR177c	ATF2
										YLR082c	SRL2
										YBR098w	MMS4
										YOR020c	HSP10
										YJL024c	APS3
										YDL011c	YDL011C
										YOR306c	MCH5
										YPR191w	QCR2

## Sheet: HN GEI EFFECT
CLUSTER					GO Biological Process (2062 categories)
YBR098w	MMS4
YCL004W	PGS1				Category	p-value	In Category from Cluster	k	f
YFR024C-A	LSB3				autophagy [GO:0006914]	0.0009129	ATG7 AIM26 MEH1 IRS4 ATG10 ATG23 ATG5 ATG29	8	45
YMR019w	STB4				transcription from RNA polymerase I promoter [GO:0006360]	0.001138	SPT15 RRN3 GTR1 RPC40	4	11
YMR084w	YMR084W				chromatin silencing at rDNA [GO:0000183]	0.002246	FUN30 SIR2 TOF2 IRS4 ESA1	5	21
YML038c	YMD8				chromatin assembly or disassembly [GO:0006333]	0.003443	SIR2 HAT2 YKU80 YKU70 ESA1	5	23
YMR170c	ALD2				spindle pole body duplication in nuclear envelope [GO:0007103]	0.004064	MPS3 NDC1 KAR1 BBP1	4	15
YNL313c	EMW1				actin cytoskeleton organization [GO:0030036]	0.004157	SIT4 SLM1 BNR1 BBC1 SFK1 APP1	6	34
YBR299w	MAL32				vacuolar transport [GO:0007034]	0.005224	TMN2 EMP70 BRO1 MRL1	4	16
YKR030w	GMH1				UDP-glucose transport [GO:0015786]	0.006186	YMD8 HUT1	2	3
YML096w	YML096W				endosome transport [GO:0016197]	0.006186	SLM1 EMP70	2	3
YOR087W	YVC1				mitochondrion degradation [GO:0000422]	0.009688	ATG7 AIM26 ATG10 ATG5 ATG29	5	29
YOR244w	ESA1
YDR297w	SUR2
YHR214w	YHR214W
YMR237w	BCH1
YOR250c	CLP1
YAR064w	YAR064W
YHR118c	ORC6
YML099c	ARG81
YBL023c	MCM2
YNL188w	KAR1
YNR058w	BIO3
YOR146w	YOR146W
YHR052w	CIC1
YPL149w	ATG5
YDR192c	NUP42
YAR042w	SWH1
YEL008w	YEL008W
YKL051w	SFK1
YDR142c	PEX7
YHR132c	ECM14
YGR149w	YGR149W
YJR108w	ABM1
YKL116c	PRR1
YKL212w	SAC1
YDL242w	YDL242W
YIL105c	SLM1
YJL019W	MPS3
YLR066w	SPC3
YMR274c	RCE1
YOR271c	FSF1
YLR397c	AFG2
YPL244c	HUT1
YHL024w	RIM4
YHR180w	YHR180W
YHR171w	ATG7
YIL124w	AYR1
YIL145c	PAN6
YLR404w	FLD1
YBR228w	SLX1
YGR077c	PEX8
YHR181w	SVP26
YGR171c	MSM1
YOL106w	YOL106W
YDL032w	YDL032W
YGR254w	ENO1
YKL146w	AVT3
YKL013c	ARC19
YHL038c	CBP2
YMR008c	PLB1
YMR137c	PSO2
YMR278w	PGM3
YOL043c	NTG2
YDR392w	SPT3
YOR352w	TFB6
YDL160c	DHH1
YGL125w	MET13
YMR279c	YMR279C
YPL185w	YPL185W
YPL279c	YPL279C
YDR079c-a	TFB5
YMR058w	FET3
YPL193w	RSA1
YOR390w	YOR390W
YPR004c	AIM45
YDR179w-a	YDR179W-A
YGR037c	ACB1
YIL014c-a	YIL014C-A
YKR004c	ECM9
YDL042c	SIR2
YLR295c	ATP14
YJL089w	SIP4
YCL075w	YCL075W
YEL067c	YEL067C
YJL106w	IME2
YMR106c	YKU80
YDR267c	CIA1
YLR134w	PDC5
YOR013w	YOR013W
YDR088c	SLU7
YOR012w	YOR012W
YDR082w	STN1
YDR265w	PEX10
YPL209c	IPL1
YDR044w	HEM13
YDR273w	DON1
YPR124w	CTR1
YGR013w	SNU71
YNR063w	YNR063W
YDR456w	NHX1
YKL217w	JEN1
YBR201w	DER1
YHR085w	IPI1
YKR074w	AIM29
YGR192c	TDH3
YLR031w	YLR031W
YDL033c	SLM3
YMR216c	SKY1
YDR414c	ERD1
YOL079w	YOL079W
YDL105w	NSE4
YDL209c	CWC2
YDR435c	PPM1
YLR104w	LCL2
YKL130c	SHE2
YMR063w	RIM9
YDL144c	YDL144C
YKL196c	YKT6
YKR020w	VPS51
YOR142w	LSC1
YKR065c	PAM17
YPL152w	RRD2
YGL199c	YGL199C
YKL222c	YKL222C
YDL159w	STE7
YDL243c	AAD4
YAR023c	YAR023C
YLL042c	ATG10
YDR161w	YDR161W
YDR126w	SWF1
YDR279w	RNH202
YDR459c	PFA5
YKR033c	YKR033C
YDL108w	KIN28
YKL141w	SDH3
YLL049w	LDB18
YLL052c	AQY2
YLL053c	YLL053C
YDL175c	AIR2
YPL215w	CBP3
YPR123c	YPR123C
YDR107c	TMN2
YCR075c	ERS1
YJL168c	SET2
YLR317w	YLR317W
YOR154w	SLP1
YEL056w	HAT2
YMR148w	OSW5
YFL042c	YFL042C
YGR139w	YGR139W
YOR113w	AZF1
YGR039w	YGR039W
YIL140w	AXL2
YJL008c	CCT8
YDR541c	YDR541C
YDR518w	EUG1
YKL008c	LAC1
YLR415c	YLR415C
YKR007w	MEH1
YLR277c	YSH1
YML031w	NDC1
YEL064c	AVT2
YGL084c	GUP1
YER040w	GLN3
YDR488c	PAC11
YPR056w	TFB4
YPR078c	YPR078C
YOR338w	YOR338W
YPR110c	RPC40
YDR411c	DFM1
YOR085w	OST3
YOR315w	SFG1
YPL227c	ALG5
YPR057w	BRR1
YJL019w	MPS3
YOL042w	NGL1
YPR075c	OPY2
YPL191c	YPL191C
YLR427w	MAG2
YPR086w	SUA7
YOL136c	PFK27
YOL010w	RCL1
YPR054w	SMK1
YDR015c	YDR015C
YPR128c	ANT1
YBL103c	RTG3
YMR284w	YKU70
YIR020W-B	YIR020W-B
YJR042w	NUP85
YFR012w	DCV1
YML129c	COX14
YLR379w	YLR379W
YLR390w	ECM19
YPL262w	FUM1
YPL059w	GRX5
YKR019c	IRS4
YLR083c	EMP70
YPR064w	YPR064W
YKR010c	TOF2
YKL125w	RRN3
YLR452c	SST2
YLR114c	AVL9
YOL007c	CSI2
YLR036c	YLR036C
YOL107w	YOL107W
YLR141w	RRN5
YMR101c	SRT1
YKR043c	SHB17
YLR170c	APS1
YOR100c	CRC1
YMR172w	HOT1
YMR283c	RIT1
YPL255w	BBP1
YPR079w	MRL1
YPL190c	NAB3
YGR121c	MEP1
YPR136c	YPR136C
YKR063c	LAS1
YKR070w	YKR070W
YBR111c	YSA1
YNL094w	APP1
YEL031w	SPF1
YBR175w	SWD3
YPL166w	ATG29
snR17a	SNR17a
YBR036c	CSG2
YHR206w	SKN7
YEL053W-A	Unknown
YIL110w	HPM1
YLL024c	SSA2
YGL045W	RIM8
YJL020C	BBC1
YJL205C	NCE101
YDR347w	MRP1
YFR018c	YFR018C
YDL047w	SIT4
YJL035c	TAD2
YGR217w	CCH1
YKR060w	UTP30
YDR073w	SNF11
YBL036c	YBL036C
YLR421c	RPN13
YBR242w	YBR242W
YFL048c	EMP47
YLR078c	BOS1
YLR093c	NYV1
YNL156c	NSG2
YOL025w	LAG2
YJR062c	NTA1
YOR077w	RTS2
YOR087w	YVC1
YJR154w	YJR154W
YPL084w	BRO1
YKL037w	AIM26
YDR146c	SWI5
YGL116w	CDC20
YER148w	SPT15
YNL068c	FKH2
YKL105c	SEG2
YLR431c	ATG23
YOR368w	RAD17
YDR198c	RKM2
YGL039w	YGL039W
YKL117w	SBA1
YKR006c	MRPL13
YJL184w	GON7
YML009c	MRPL39
YGR277c	CAB4
YIL147c	SLN1
YKL170w	MRPL38
YBL010c	YBL010C
YJL096w	MRPL49
YMR158w	MRPS8
YFL046w	FMP32
YOL038w	PRE6
YMR214w	SCJ1
YKR048c	NAP1
YAL001c	TFC3
YLR218c	COA4
YPL173w	MRPL40
YER048c	CAJ1
YGL136c	MRM2
YDR109c	YDR109C
YDR295c	HDA2
YNL140c	YNL140C
YOL066c	RIB2
YMR034c	YMR034C
YDR049w	VMS1
YMR204c	INP1
YOR189w	IES4
YML121w	GTR1
YGL070c	RPB9
YAL019w	FUN30
YBR081c	SPT7
YIL038c	NOT3
YIL159w	BNR1
YHR200w	RPN10
YGR170w	PSD2
YPL013c	MRPS16
YNL267w	PIK1
YPR087w	VPS69
YHR084w	STE12
YKL069w	YKL069W
YLR314c	CDC3
YDL009c	YDL009C
YOR233w	KIN4
YBR002c	RER2
YBR049c	REB1
YPR173c	VPS4
