# Supplementary material for: Comparative Transcriptomic Analysis Reveals Similarities and Dissimilarities in Saccharomyces cerevisiae Wine Strains Response to Nitrogen Availability
Source: PLoS One. 2015 Apr 17;10(4):e0122709. doi: 10.1371/journal.pone.0122709 (PMC4401569; doi:10.1371/journal.pone.0122709)
Supplement: S3 Table — (XLSX) [file pone.0122709.s006.xlsx]

## Sheet: Positively corr. Nrate 
GENE	ORF	CORR		MIPS Functional Classification (459 categories)
YNR068C	YNR068C	0.860682
MSC2	YDR205W	0.840351		Category	p-value	In Category from Cluster	k	f
SPF1	YEL031W	0.784415		nitrogen, sulfur and selenium metabolism [01.02]	0.0001216	UGA4 IRC7 YGR012W YHR112C BNA3 OPT1 YLL058W ALT1 ATO2 ARG1 ISU2	11	54
RTS3	YGR161C	0.780702		homeostasis of metal ions (Na, K, Ca etc.) [34.01.01.01]	0.0007684	CSG2 SCO1 MSC2 IZH1 SPF1 IRC7 CDC43 CCC1 CCS1 IZH4 ATX2 ISU2 MMT2 ISA2	14	98
GDI1	YER136W	0.777584
YER084W	YER084W	0.777193
YOR041C	YOR041C	0.777193
ALT1	YLR089C	0.770175
PDR11	YIL013C	0.770175
YOR139C	YOR139C	0.768015
PCI8	YIL071C	0.766667
CIK1	YMR198W	0.763158
PAN6	YIL145C	0.763158
SEC18	YBR080C	0.763158
GTO1	YGR154C	0.759649
HIM1	YDR317W	0.759649
YIL077C	YIL077C	0.759649
YGR122W	YGR122W	0.759649
STE2	YFL026W	0.759649
ARG1	YOL058W	0.75614
COX15	YER141W	0.75614
ORC4	YPR162C	0.75614
RHB1	YCR027C	0.75614
ROM1	YGR070W	0.752632
YPR146C	YPR146C	0.752632
ATG22	YCL038C	0.742105
RTS2	YOR077W	0.740751
YIL014C-A	YIL014C-A	0.739055
IZH4	YOL101C	0.738596
CDC15	YAR019C	0.738596
YLR241W	YLR241W	0.738596
YPR059C	YPR059C	0.738596
PNS1	YOR161C	0.735088
COX6	YHR051W	0.735088
ATP10	YLR393W	0.731579
YBP1	YBR216C	0.731579
PHO85	YPL031C	0.731579
YER186C	YER186C	0.72807
LDH1	YBR204C	0.72807
MCH4	YOL119C	0.72807
YNL122C	YNL122C	0.724561
ISF1	YMR081C	0.724561
APL4	YPR029C	0.724561
NTA1	YJR062C	0.721053
MCT1	YOR221C	0.721053
ATO2	YNR002C	0.721053
MOH1	YBL049W	0.721053
DSE3	YOR264W	0.717544
BNA3	YJL060W	0.717544
USE1	YGL098W	0.717544
YGL159W	YGL159W	0.717544
JIP4	YDR475C	0.714537
VPS24	YKL041W	0.714035
YIL165C	YIL165C	0.714035
ECT1	YGR007W	0.712532
DSS1	YMR287C	0.710526
ATG33	YLR356W	0.707532
IRC7	YFR055W	0.707018
MAK32	YCR019W	0.707018
GAS5	YOL030W	0.707018
SFK1	YKL051W	0.707018
YKR078W	YKR078W	0.704029
NBP35	YGL091C	0.703509
CCC1	YLR220W	0.703509
YIL163C	YIL163C	0.703509
CIN5	YOR028C	0.700526
STE23	YLR389C	0.7
WHI3	YNL197C	0.7
SUV3	YPL029W	0.7
DBF20	YPR111W	0.7
PRX1	YBL064C	0.7
CCR4	YAL021C	0.7
MDM1	YML104C	0.696491
YMR181C	YMR181C	0.696491
RSN1	YMR266W	0.696491
SMP3	YOR149C	0.696491
YNL195C	YNL195C	0.696491
ARG7	YMR062C	0.696491
YMR160W	YMR160W	0.692982
MMT2	YPL224C	0.692982
YPR123C	YPR123C	0.692982
DUG1	YFR044C	0.690019
ARA1	YBR149W	0.689474
YGL039W	YGL039W	0.689474
YMR262W	YMR262W	0.689474
CSG2	YBR036C	0.689474
ICE2	YIL090W	0.689474
RTC2	YBR147W	0.689474
YGR153W	YGR153W	0.689474
SNF8	YPL002C	0.689474
FAA1	YOR317W	0.689474
ECM30	YLR436C	0.689474
ARC1	YGL105W	0.686516
BDH1	YAL060W	0.686516
YHR180W	YHR180W	0.685965
ASI2	YNL159C	0.685965
LSB1	YGR136W	0.685965
YCR102C	YCR102C	0.683013
YIP1	YGR172C	0.682456
RNQ1	YCL028W	0.682456
OST6	YML019W	0.682456
TGL4	YKR089C	0.682456
YPR071W	YPR071W	0.680142
YBR139W	YBR139W	0.678947
YDL186W	YDL186W	0.678947
YSP3	YOR003W	0.678947
SDT1	YGL224C	0.678947
TRS20	YBR254C	0.678947
UGP1	YKL035W	0.678947
EMI2	YDR516C	0.676008
BUL1	YMR275C	0.676008
RAD30	YDR419W	0.675439
NPY1	YGL067W	0.675439
PYK2	YOR347C	0.675439
OSM1	YJR051W	0.675439
ROY1	YMR258C	0.675439
SIZ1	YDR409W	0.675439
YBL048W	YBL048W	0.673684
ISU2	YOR226C	0.67193
OTU1	YFL044C	0.67193
YPR003C	YPR003C	0.67193
KIC1	YHR102W	0.67193
YAR030C	YAR030C	0.67193
POM33	YLL023C	0.669003
TSL1	YML100W	0.669003
TPD3	YAL016W	0.669003
OPT1	YJL212C	0.668421
YPR153W	YPR153W	0.668421
MST27	YGL051W	0.668421
HXT5	YHR096C	0.668421
YHR112C	YHR112C	0.668421
HSM3	YBR272C	0.668421
TAM41	YGR046W	0.668421
LCD1	YDR499W	0.668421
YCF1	YDR135C	0.668274
PRP38	YGR075C	0.664912
HTZ1	YOL012C	0.664912
MDH2	YOL126C	0.664912
MLH3	YPL164C	0.664912
YGL101W	YGL101W	0.664912
BNS1	YGR230W	0.664912
YEA6	YEL006W	0.664912
LSP1	YPL004C	0.661998
ACO1	YLR304C	0.661998
YKR018C	YKR018C	0.661998
RDR1	YOR380W	0.661998
GID8	YMR135C	0.661404
NVJ2	YPR091C	0.661404
LAP2	YNL045W	0.658495
PRM2	YIL037C	0.657895
YIA6	YIL006W	0.657895
GCV2	YMR189W	0.657895
GUD1	YDL238C	0.657895
YGL199C	YGL199C	0.657895
POP5	YAL033W	0.657895
SGF11	YPL047W	0.654386
PUS2	YGL063W	0.654386
PDC6	YGR087C	0.654386
YNL285W	YNL285W	0.654386
RRT13	YER066W	0.654386
YPR096C	YPR096C	0.654386
ADY3	YDL239C	0.654386
SYM1	YLR251W	0.654386
ERS1	YCR075C	0.654386
TFS1	YLR178C	0.654386
VPS29	YHR012W	0.650877
SRD1	YCR018C	0.650877
CTK3	YML112W	0.650877
DSD1	YGL196W	0.650877
HXT17	YNR072W	0.650877
YGR066C	YGR066C	0.650877
PCL9	YDL179W	0.650877
YPQ2	YDR352W	0.650877
NCE102	YPR149W	0.647987
NPC2	YDL046W	0.647368
MOT2	YER068W	0.647368
QRI1	YDL103C	0.647368
KTR4	YBR199W	0.647368
YLF2	YHL014C	0.647368
ULA1	YPL003W	0.647368
YKL069W	YKL069W	0.647368
RRT8	YOL048C	0.647368
MSH4	YFL003C	0.647368
CDC43	YGL155W	0.644992
IDH2	YOR136W	0.644484
CCS1	YMR038C	0.644484
YIP4	YGL198W	0.64386
VNX1	YNL321W	0.64386
LEE1	YPL054W	0.64386
PEP3	YLR148W	0.64386
GYP1	YOR070C	0.64386
YLL058W	YLL058W	0.64386
DCC1	YCL016C	0.64386
YAL066W	YAL066W	0.64386
SDP1	YIL113W	0.64386
CLP1	YOR250C	0.64386
SDC25	YLL016W	0.641794
GTT1	YIR038C	0.640982
RGI1	YER067W	0.640982
CLC1	YGR167W	0.640351
YHR022C	YHR022C	0.640351
BAG7	YOR134W	0.640351
AIM43	YPL099C	0.640351
VPS68	YOL129W	0.640351
YBR174C	YBR174C	0.640351
VPH1	YOR270C	0.640351
UGA4	YDL210W	0.640351
SHH3	YMR118C	0.640351
YGL242C	YGL242C	0.636842
YHR202W	YHR202W	0.636842
MAF1	YDR005C	0.636842
YCL002C	YCL002C	0.636842
FAT1	YBR041W	0.636842
CDC50	YCR094W	0.636842
YGR022C	YGR022C	0.636842
YMR187C	YMR187C	0.636842
PMT6	YGR199W	0.636842
YHR130C	YHR130C	0.636842
ATX2	YOR079C	0.633333
YHR069C-A	YHR069C-A	0.633333
ATG32	YIL146C	0.633333
RAD1	YPL022W	0.633333
BYE1	YKL005C	0.633333
SCS3	YGL126W	0.633333
VPS52	YDR484W	0.633333
CMK2	YOL016C	0.633333
MTF1	YMR228W	0.633333
YGR073C	YGR073C	0.633333
BUD6	YLR319C	0.633333
YDR336W	YDR336W	0.629825
FMN1	YDR236C	0.629825
AGE2	YIL044C	0.629825
ARV1	YLR242C	0.629825
YOR1	YGR281W	0.629825
TVP38	YKR088C	0.629825
SHH4	YLR164W	0.629825
FLO10	YKR102W	0.629825
GEP4	YHR100C	0.629825
IES6	YEL044W	0.627417
YJL213W	YJL213W	0.626971
HMLALPHA1	YCL066W	0.626971
PRS2	YER099C	0.626316
IDS2	YJL146W	0.626316
NSE5	YML023C	0.626316
BET2	YPR176C	0.626316
GLO1	YML004C	0.626316
YPL216W	YPL216W	0.626316
NPR3	YHL023C	0.626316
THI6	YPL214C	0.626316
IML3	YBR107C	0.626316
SOL2	YCR073W-A	0.623469
DOT5	YIL010W	0.623469
GET4	YOR164C	0.622807
HXT4	YHR092C	0.622807
LAC1	YKL008C	0.622807
STB2	YMR053C	0.622807
RDS2	YPL133C	0.622807
PRO2	YOR323C	0.622807
CDH1	YGL003C	0.622807
ISA2	YPR067W	0.622807
SCO1	YBR037C	0.622807
OSW5	YMR148W	0.622807
HXT11	YOL156W	0.622807
YDR089W	YDR089W	0.622807
YNR048W	YNR048W	0.622807
PRI1	YIR008C	0.622807
YGL088W	YGL088W	0.619966
TDA7	YNL176C	0.619966
DPB11	YJL090C	0.619966
SNA2	YDR525W-A	0.619298
PGS1	YCL004W	0.619298
MNT4	YNR059W	0.619298
YOR012W	YOR012W	0.619298
VMA1	YDL185W	0.619298
PHM8	YER037W	0.619298
YOR268C	YOR268C	0.619298
SPO16	YHR153C	0.619298
PRM8	YGL053W	0.619298
COQ5	YML110C	0.616463
YER134C	YER134C	0.616463
YBR053C	YBR053C	0.616463
GPM3	YOL056W	0.615789
YHR127W	YHR127W	0.615789
DCN1	YLR128W	0.615789
VPS45	YGL095C	0.615789
MUS81	YDR386W	0.615789
SPI1	YER150W	0.615789
SKI8	YGL213C	0.615789
OPI1	YHL020C	0.615789
VPS8	YAL002W	0.615789
ERG12	YMR208W	0.615789
YPR170C	YPR170C	0.615789
PMP2	YEL017C-A	0.612961
PTC4	YBR125C	0.612961
AIM6	YDL237W	0.612961
COX13	YGL191W	0.612281
YGR015C	YGR015C	0.612281
MRPL7	YDR237W	0.612281
PRP46	YPL151C	0.612281
GLO4	YOR040W	0.612281
NMA2	YGR010W	0.612281
YGL082W	YGL082W	0.612281
SCW4	YGR279C	0.612281
RTA1	YGR213C	0.612281
YDL187C	YDL187C	0.612281
CTP1	YBR291C	0.612281
MBR1	YKL093W	0.612281
MGM1	YOR211C	0.612281
TSR4	YOL022C	0.612281
CAX4	YGR036C	0.612281
RMR1	YGL250W	0.612281
MAK31	YCR020C-A	0.609458
CAN1	YEL063C	0.609458
MIG3	YER028C	0.609458
YER147C-A	YER147C-A	0.608772
REX2	YLR059C	0.608772
PZF1	YPR186C	0.608772
ARO80	YDR421W	0.608772
RTR1	YER139C	0.608772
APE4	YHR113W	0.608772
RGP1	YDR137W	0.608772
ZIP2	YGL249W	0.608772
COG5	YNL051W	0.608772
YGR190C	YGR190C	0.608772
SNF12	YNR023W	0.608772
RSF2	YJR127C	0.608772
UBP15	YMR304W	0.608772
HTD2	YHR067W	0.608772
FLO5	YHR211W	0.608772
AIM22	YJL046W	0.608772
RHO3	YIL118W	0.608772
YJL182C	YJL182C	0.60671
YHC3	YJL059W	0.605263
PHB2	YGR231C	0.605263
PKH3	YDR466W	0.605263
PRC1	YMR297W	0.605263
SPO75	YLL005C	0.605263
YLL056C	YLL056C	0.605263
PSD1	YNL169C	0.605263
YGR012W	YGR012W	0.605263
YGR168C	YGR168C	0.605263
PUS6	YGR169C	0.605263
BNA6	YFR047C	0.605263
PHO91	YNR013C	0.605263
MRI1	YPR118W	0.605263
UGA2	YBR006W	0.602453
TIM21	YGR033C	0.602453
PEX11	YOL147C	0.602453
GRX2	YDR513W	0.601754
IZH1	YDR492W	0.601754
APC9	YLR102C	0.601754
RGS2	YOR107W	0.601754
IRC10	YOL015W	0.601754
FAR8	YMR029C	0.601754
YOR059C	YOR059C	0.601754
RAT1	YOR048C	0.601754
PRB1	YEL060C	0.601754
YLR317W	YLR317W	0.601754
TRP4	YDR354W	0.601754
RAM2	YKL019W	0.601754

## Sheet: Negatively corr. Nrate
GENE	ORF	CORR
YHR177W	YHR177W	-0.909208			MIPS Functional Classification (459 categories)
YLR041W	YLR041W	-0.836842
YLL007C	YLL007C	-0.826316			Category	p-value	In Category from Cluster	k	f
YKR032W	YKR032W	-0.826316			ribosomal proteins [12.01.01]	1.541e-09	RPS8A RPL32 RPS14A RPL30 RPL7A RPS23A RPL27A RPS27B RPL34B RPS24B RPL39 RPL14A RPL15A RPS25B RPL15B RPL42A RPL18B RPP2A RPL21B	19	246
DCV1	YFR012W	-0.817544
IRS4	YKR019C	-0.808772
YML082W	YML082W	-0.808772
CAF4	YKR036C	-0.805263
RPS24b	YIL069C	-0.801754
RPL42a	YNL162W	-0.794737
ORC3	YLL004W	-0.794737
HBN1	YCL026C-B	-0.780702
RPL21b	YPL079W	-0.780702
YNL174W	YNL174W	-0.773684
FET3	YMR058W	-0.770175
PSO2	YMR137C	-0.770175
YPR036W-A	YPR036W-A	-0.766667
POP3	YNL282W	-0.763158
MID2	YLR332W	-0.763158
PIG1	YLR273C	-0.759649
RPL18b	YNL301C	-0.752632
RPL15b	YMR121C	-0.752632
MIS1	YBR084W	-0.752632
SPO19	YPL130W	-0.740351
OAZ1	YPL052W	-0.738596
YLR198C	YLR198C	-0.735088
YDR360W	YDR360W	-0.731579
YDL152W	YDL152W	-0.72807
GUF1	YLR289W	-0.721053
DPH6	YLR143W	-0.721053
HOM2	YDR158W	-0.721053
YLR255C	YLR255C	-0.719298
RPL30	YGL030W	-0.717544
BTN2	YGR142W	-0.714035
DAK2	YFL053W	-0.714035
SPT8	YLR055C	-0.714035
FTR1	YER145C	-0.712281
FRE8	YLR047C	-0.707018
SEC53	YFL045C	-0.7
TSA1	YML028W	-0.7
PCC1	YKR095W-A	-0.689474
SMY1	YKL079W	-0.685965
HSC82	YMR186W	-0.685965
TUB4	YLR212C	-0.682456
CRN1	YLR429W	-0.678947
YPL238C	YPL238C	-0.678947
YFL015W-A	YFL015W-A	-0.678947
AMD1	YML035C	-0.678947
RPL14a	YKL006W	-0.677193
YCR001W	YCR001W	-0.673112
YNL203C	YNL203C	-0.67193
PES4	YFR023W	-0.67193
RPP2a	YOL039W	-0.670175
UFO1	YML088W	-0.664912
YOR309C	YOR309C	-0.663158
MSH2	YOL090W	-0.661404
TRNA-Y	TRNA-Y	-0.661404
LRS4	YDR439W	-0.654386
DHH1	YDL160C	-0.654386
VAS1	YGR094W	-0.649123
YLR111W	YLR111W	-0.647368
RPS25b	YLR333C	-0.64386
RPL39	YJL189W	-0.64386
RPL7a	YGL076C	-0.640351
PMT1	YDL095W	-0.640351
RRP14	YKL082C	-0.636842
SSA2	YLL024C	-0.636842
CCA1	YER168C	-0.635088
RPL32	YBL092W	-0.633333
FCF2	YLR051C	-0.633333
YHP1	YDR451C	-0.629825
YKL050C	YKL050C	-0.62807
MAD1	YGL086W	-0.626316
YLR379W	YLR379W	-0.626316
RRN5	YLR141W	-0.622807
TAL1	YLR354C	-0.622807
YNL205C	YNL205C	-0.622807
RPS23a	YGR118W	-0.621053
NOC2	YOR206W	-0.619298
RPS14a	YCR031C	-0.619298
HSP82	YPL240C	-0.619298
ILV5	YLR355C	-0.619298
VPS65	YLR322W	-0.615789
NDJ1	YOL104C	-0.612281
YCR013C	YCR013C	-0.612281
MNN9	YPL050C	-0.605263
CAM1	YPL048W	-0.605263
RPL34b	YIL052C	-0.605263
RPS8a	YBL072C	-0.605263
SUL2	YLR092W	-0.601754
RPS27b	YHR021C	-0.601754
PAU4	YLR461W	-0.601754
YPL142C	YPL142C	-0.601754
YOR248W	YOR248W	-0.601754
RPL27a	YHR010W	-0.601754
PBA1	YLR199C	-0.601754
RPL15a	YLR029C	-0.601754

## Sheet: Positively corr. µ  
GENE	ORF	CORR			MIPS Functional Classification (459 categories)
YHR173C	YHR173C	0.940351
THI20	YOL055C	0.933333			Category	p-value	In Category from Cluster	k	f
HOT1	YMR172W	0.922807			cellular import [20.09.18]	0.0003491	HNM1 MEP1 CLC1 HIP1 APL6 CTR2 GEF1 DAL5 GAA1 FET4 MEP2 TLG2 TAT2 AKR2 PUT4 APL5 SCD6	17	90
MEP2	YNL142W	0.921053			heavy metal ion transport (Cu+, Fe3+, etc.) [20.01.01.01.01]	0.000744	SCO1 ZRT1 HIP1 MTM1 CTR2 ZRT3 COX17 FET4 ZRG17 FRE7	10	41
IMP2	YMR035W	0.912281
SOK2	YMR016C	0.905263
GAS3	YMR215W	0.900177
PLB2	YMR006C	0.894737
HIS2	YFR025C	0.894737
NBP1	YLR457C	0.894737
PAU20	YOL161C	0.894737
ZIP1	YDR285W	0.891228
EST1	YLR233C	0.891228
GMC2	YLR445W	0.887719
FET4	YMR319C	0.887719
RCE1	YMR274C	0.885965
DSE4	YNR067C	0.884211
YJR141W	YJR141W	0.884211
GYP8	YFL027C	0.882456
ANR2	YKL047W	0.875658
AAT1	YKL106W	0.875439
SAP30	YMR263W	0.873684
YPR064W	YPR064W	0.870175
DNM1	YLL001W	0.870175
PET18	YCR020C	0.864912
CDC5	YMR001C	0.863158
BBP1	YPL255W	0.858145
YPL077C	YPL077C	0.857895
CWC27	YPL064C	0.854386
YDR338C	YDR338C	0.852632
WWM1	YFL010C	0.852632
EEB1	YPL095C	0.852632
SHE9	YDR393W	0.852632
HIP1	YGR191W	0.849123
VEL1	YGL258W	0.849123
YJR011C	YJR011C	0.849123
VID22	YLR373C	0.845614
YOR387C	YOR387C	0.845614
SAS3	YBL052C	0.845614
SPC105	YGL093W	0.845614
ZPS1	YOL154W	0.842105
EDC1	YGL222C	0.840632
YGR265W	YGR265W	0.835088
YAL047W-A	YAL047W-A	0.834332
PAU16	YKL224C	0.833626
PFA4	YOL003C	0.831579
APL5	YPL195W	0.82807
TOS2	YGR221C	0.82807
LSM12	YHR121W	0.82807
SLX4	YLR135W	0.826621
MDG1	YNL173C	0.824561
BUD9	YGR041W	0.824561
NRG2	YBR066C	0.821053
COG3	YER157W	0.821053
YPL279C	YPL279C	0.821053
YLR456W	YLR456W	0.817544
RKM5	YLR137W	0.817544
HSL7	YBR133C	0.815789
YOL159C	YOL159C	0.814035
TOS8	YGL096W	0.810526
KTR1	YOR099W	0.807018
YML002W	YML002W	0.807018
GIS4	YML006C	0.805605
DIB1	YPR082C	0.803509
YER181C	YER181C	0.803509
AFG2	YLR397C	0.802103
QDR3	YBR043C	0.8
VOA1	YGR106C	0.8
SSU1	YPL092W	0.8
THI21	YPL258C	0.8
NOP12	YOL041C	0.79965
ARE2	YNR019W	0.796491
SNR37	SNR37	0.796491
BDF1	YLR399C	0.795098
MRPL23	YOR150W	0.794737
HER2	YMR293C	0.794737
YPR050C	YPR050C	0.789474
AIF1	YNR074C	0.789474
AAD3	YCR107W	0.789474
YER187W	YER187W	0.789474
RPI1	YIL119C	0.789474
UPC2	YDR213W	0.789474
YLR030W	YLR030W	0.789474
PMP3	YDR276C	0.787347
FRE4	YNR060W	0.785965
MRPL6	YHR147C	0.782456
VBA1	YMR088C	0.782456
PAU2	YEL049W	0.780702
AQR1	YNL065W	0.778947
HNM1	YGL077C	0.778947
VMA7	YGR020C	0.778947
RME1	YGR044C	0.778947
MEC3	YLR288C	0.778947
GPT2	YKR067W	0.778947
ZAP1	YJL056C	0.778947
YGR069W	YGR069W	0.777193
YBR285W	YBR285W	0.777193
YPL168W	YPL168W	0.775439
HPA3	YEL066W	0.775439
PAU6	YNR076W	0.775439
YGL074C	YGL074C	0.775439
TLG2	YOL018C	0.775439
INP2	YMR163C	0.773684
SPP382	YLR424W	0.77153
AAD16	YFL057C	0.770579
ALK1	YGL021W	0.770175
SDS3	YIL084C	0.769773
SCS22	YBL091C-A	0.768421
YLL059C	YLL059C	0.768421
ARP1	YHR129C	0.768421
YNL179C	YNL179C	0.768421
GEF1	YJR040W	0.764912
FRA1	YLL029W	0.764912
ECM22	YLR228C	0.763574
RIT1	YMR283C	0.761404
ISM1	YPL040C	0.761404
YMR196W	YMR196W	0.761404
YOL050C	YOL050C	0.761404
LTP1	YPR073C	0.757895
HTB1	YDR224C	0.75614
MDL1	YLR188W	0.754386
OAR1	YKL055C	0.754386
KAP114	YGL241W	0.754386
NNF2	YGR089W	0.753066
RAD16	YBR114W	0.753066
ALD3	YMR169C	0.752632
MPD1	YOR288C	0.752632
CRP1	YHR146W	0.750877
YPR089W	YPR089W	0.747368
VPS33	YLR396C	0.747368
IOC4	YMR044W	0.745614
PRY3	YJL078C	0.74386
CEF1	YMR213W	0.74386
MSN2	YMR037C	0.74386
YLR149C	YLR149C	0.74386
OPI3	YJR073C	0.742105
PRK1	YIL095W	0.742105
ICY2	YPL250C	0.740351
EMI5	YOL071W	0.740351
SST2	YLR452C	0.740351
DUO1	YGL061C	0.740351
YBR016W	YBR016W	0.739055
AIM4	YBR194W	0.739055
ARP4	YJL081C	0.738596
MVB12	YGR206W	0.736842
ABF2	YMR072W	0.736842
COA1	YIL157C	0.736381
YLR177W	YLR177W	0.735088
OSH3	YHR073W	0.735088
YBR027C	YBR027C	0.735088
SRB6	YBR253W	0.735088
YML089C	YML089C	0.733333
ICY1	YMR195W	0.733333
RSC4	YKR008W	0.733333
YLR407W	YLR407W	0.733333
VMA16	YHR026W	0.733333
GRX5	YPL059W	0.733333
YLR072W	YLR072W	0.73205
ARG81	YML099C	0.729825
ADH4	YGL256W	0.729825
CTL1	YMR180C	0.729825
YBR178W	YBR178W	0.726316
TFC4	YGR047C	0.726316
CSM3	YMR048W	0.724561
IRE1	YHR079C	0.724561
PCT1	YGR202C	0.722807
SKS1	YPL026C	0.722807
RRN9	YMR270C	0.722807
YFL-TYA	YFL-TYA	0.721542
MMT1	YMR177W	0.719298
CMR3	YPR013C	0.719298
YFH7	YFR007W	0.719298
MSW1	YDR268W	0.719298
YTA12	YMR089C	0.719298
YOR008C-A	YOR008C-A	0.71804
SNO1	YMR095C	0.71804
AAD15	YOL165C	0.71804
SHY1	YGR112W	0.717544
YKL070W	YKL070W	0.717544
SLG1	YOR008C	0.717544
YOR325W	YOR325W	0.715789
CWH36	YCL007C	0.715789
NCS6	YGL211W	0.715789
YGL108C	YGL108C	0.715789
PAU13	YHL046C	0.715789
ZRT3	YKL175W	0.714537
MRPS12	YNR036C	0.714537
YPR053C	YPR053C	0.712281
YDL177C	YDL177C	0.712281
DAL80	YKR034W	0.710526
MTC3	YGL226W	0.710526
FMC1	YIL098C	0.710526
DEP1	YAL013W	0.708772
YGL230C	YGL230C	0.708772
YPR127W	YPR127W	0.708772
CKA2	YOR061W	0.708772
DAL5	YJR152W	0.707018
MCM16	YPR046W	0.707018
YBR032W	YBR032W	0.707018
ITT1	YML068W	0.705263
SKO1	YNL167C	0.703509
YHR127W	YHR127W	0.701754
CTR2	YHR175W	0.701754
ZRT1	YGL255W	0.701754
ASA1	YPR085C	0.701754
ARG4	YHR018C	0.701754
ABF1	YKL112W	0.701754
MDM31	YHR194W	0.7
ENA5	YDR038C	0.7
ERV25	YML012W	0.7
NAM2	YLR382C	0.7
SAP4	YGL229C	0.699474
RPB4	YJL140W	0.698246
TTI2	YJR136C	0.698246
FRE7	YOL152W	0.698246
STB5	YHR178W	0.696491
CYC2	YOR037W	0.696491
PIG2	YIL045W	0.694737
BRF1	YGR246C	0.694737
SAS2	YMR127C	0.694737
MED11	YMR112C	0.694737
ASE1	YOR058C	0.694737
CSM4	YPL200W	0.693521
ARL3	YPL051W	0.692982
YCR097W-A	YCR097W-A	0.692982
SSA4	YER103W	0.691228
GAL4	YPL248C	0.691228
NUT2	YPR168W	0.691228
YLR036C	YLR036C	0.691228
HHF1	YBR009C	0.690019
RCF1	YML030W	0.689474
WHI2	YOR043W	0.689474
YJL055W	YJL055W	0.689474
SDL1	YIL167W	0.687719
YGL117W	YGL117W	0.687719
PSD1	YNL169C	0.687719
SUT2	YPR009W	0.687719
YOL107W	YOL107W	0.687719
LDB7	YBL006C	0.687719
YEL059W	YEL059W	0.685965
RGL1	YPL066W	0.685965
YMR018W	YMR018W	0.684211
YJL193W	YJL193W	0.684211
MNT3	YIL014W	0.684211
YGR125W	YGR125W	0.684211
SPO20	YMR017W	0.684211
FCP1	YMR277W	0.684211
YPL276W	YPL276W	0.684211
ROG3	YFR022W	0.682456
NRK1	YNL129W	0.680702
YOR292C	YOR292C	0.680702
CBT1	YKL208W	0.680702
RPD3	YNL330C	0.680702
YLR455W	YLR455W	0.680702
DCI1	YOR180C	0.680702
YPR195C	YPR195C	0.680702
DAD1	YDR016C	0.680142
YPI1	YFR003C	0.678947
ESS1	YJR017C	0.677193
AIM44	YPL158C	0.677193
STV1	YMR054W	0.677193
DLT1	YMR126C	0.677193
BOI2	YER114C	0.677193
ERV15	YBR210W	0.677193
YBR099C	YBR099C	0.677193
CTF18	YMR078C	0.677193
EST3	YIL009C-A	0.677193
FLR1	YBR008C	0.676008
YPL150W	YPL150W	0.675439
IDH1	YNL037C	0.675439
KSS1	YGR040W	0.675439
EMP65	YER140W	0.675439
AAT2	YLR027C	0.673684
YHR182W	YHR182W	0.673684
RTR2	YDR066C	0.673684
CAB1	YDR531W	0.673684
GAL3	YDR009W	0.673684
YOR135C	YOR135C	0.673684
YER188W	YER188W	0.673684
PAU12	YGR294W	0.672505
PCL6	YER059W	0.67193
WSC4	YHL028W	0.67193
HIS1	YER055C	0.67193
CPD1	YGR247W	0.670175
PCL5	YHR071W	0.670175
ADH5	YBR145W	0.670175
CTS1	YLR286C	0.670175
TDA5	YLR426W	0.670175
FOL3	YMR113W	0.670175
DSF2	YBR007C	0.670175
MGT1	YDL200C	0.670175
MSN1	YOL116W	0.670175
YBR064W	YBR064W	0.670175
YDR089W	YDR089W	0.670175
DAN1	YJR150C	0.670175
IML3	YBR107C	0.670175
APL6	YGR261C	0.669003
DPP1	YDR284C	0.669003
NUP2	YLR335W	0.669003
MLH1	YMR167W	0.669003
ATP11	YNL315C	0.669003
DCG1	YIR030C	0.668421
IRC24	YIR036C	0.668421
YRA2	YKL214C	0.667839
THO1	YER063W	0.666667
MSC3	YLR219W	0.666667
AEP1	YMR064W	0.666667
YHR140W	YHR140W	0.666667
LRE1	YCL051W	0.664912
VMA9	YCL005W-A	0.664912
ATG16	YMR159C	0.663158
NCB2	YDR397C	0.663158
YDR491C	YDR491C	0.663158
YJL043W	YJL043W	0.663158
SAW1	YAL027W	0.663158
ZEO1	YOL109W	0.663158
FYV12	YOR183W	0.663158
VMA10	YHR039C-A	0.661998
FRT2	YAL028W	0.661404
SUR1	YPL057C	0.661404
MNP1	YGL068W	0.659649
AIM32	YML050W	0.659649
EGT2	YNL327W	0.659649
YPR096C	YPR096C	0.659649
YDL187C	YDL187C	0.659649
PEX2	YJL210W	0.659649
URA10	YMR271C	0.659649
GAS1	YMR307W	0.659649
YOR268C	YOR268C	0.659649
SPS4	YOR313C	0.658495
VIK1	YPL253C	0.657895
BUD26	YDR241W	0.65614
YBR174C	YBR174C	0.65614
NUP85	YJR042W	0.65614
PER1	YCR044C	0.654992
YPT1	YFL038C	0.654992
CLC1	YGR167W	0.652632
PAU3	YCR104W	0.652632
YEL045C	YEL045C	0.652632
YFL032W	YFL032W	0.652022
INO4	YOL108C	0.65149
APE1	YKL103C	0.65149
JNM1	YMR294W	0.650877
PTR3	YFR029W	0.649123
YGR025W	YGR025W	0.649123
YSH1	YLR277C	0.649123
YOL106W	YOL106W	0.649123
HUA2	YOR284W	0.649123
YBL073W	YBL073W	0.647987
YLR001C	YLR001C	0.647368
YLR465C	YLR465C	0.647368
SPC34	YKR037C	0.647368
ECM13	YBL043W	0.647368
PAU21	YOR394W	0.645614
MNT2	YGL257C	0.645614
YGL149W	YGL149W	0.645614
THI6	YPL214C	0.645614
SCD6	YPR129W	0.644484
YOR218C	YOR218C	0.642105
PCL10	YGL134W	0.642105
GET1	YGL020C	0.642105
GUP1	YGL084C	0.642105
PPX1	YHR201C	0.642105
ATG12	YBR217W	0.642105
GAA1	YLR088W	0.642105
LPX1	YOR084W	0.642105
GTT2	YLL060C	0.640982
OST2	YOR103C	0.640982
DUR3	YHL016C	0.640351
CTM1	YHR109W	0.640351
RTC4	YNL254C	0.638596
RTG3	YBL103C	0.638596
ZRG17	YNR039C	0.637479
PMT3	YOR321W	0.637479
LEE1	YPL054W	0.635088
ARR2	YPR200C	0.635088
CKI1	YLR133W	0.635088
PAU11	YGL261C	0.635088
NDC1	YML031W	0.635088
UTR1	YJR049C	0.633976
STE13	YOR219C	0.633333
RAD33	YML011C	0.633333
GEP5	YLR091W	0.633333
AAR2	YBL074C	0.631579
ATR1	YML116W	0.631579
YCR023C	YCR023C	0.631579
TDA1	YMR291W	0.631579
INM1	YHR046C	0.631579
ECM10	YEL030W	0.631579
CBP6	YBR120C	0.631579
FUB1	YCR076C	0.631579
COX17	YLL009C	0.630474
DYN2	YDR424C	0.629825
RNH1	YMR234W	0.62807
CAB2	YIL083C	0.62807
LEU1	YGL009C	0.62807
AOS1	YPR180W	0.626971
MRS2	YOR334W	0.626316
SGE1	YPR198W	0.626316
MCM4	YPR019W	0.626316
ATG14	YBR128C	0.626316
INP1	YMR204C	0.624561
MSR1	YHR091C	0.624561
HPF1	YOL155C	0.624561
HEM2	YGL040C	0.624561
LAP3	YNL239W	0.624561
DYN3	YMR299C	0.624561
YPR196W	YPR196W	0.624561
TFC3	YAL001C	0.624561
YLR112W	YLR112W	0.624561
CHA4	YLR098C	0.624561
BPH1	YCR032W	0.624561
REB1	YBR049C	0.624561
AIM39	YOL053W	0.624561
HED1	YDR014W-A	0.624561
ACE2	YLR131C	0.624561
RTT107	YHR154W	0.624561
JAC1	YGL018C	0.623966
MEP1	YGR121C	0.623469
PAC10	YGR078C	0.623469
RSC2	YLR357W	0.622807
HUL4	YJR036C	0.621053
AIM13	YFR011C	0.621053
DRS1	YLL008W	0.621053
MTM1	YGR257C	0.619966
FAS2	YPL231W	0.619966
PAU5	YFL020C	0.619966
SPO75	YLL005C	0.619298
PNT1	YOR266W	0.61863
TIM23	YNR017W	0.617544
YLR434C	YLR434C	0.617544
CWC24	YLR323C	0.617544
YPL185W	YPL185W	0.617544
VMA11	YPL234C	0.617544
POL4	YCR014C	0.617544
YGR001C	YGR001C	0.617544
MRPL25	YGR076C	0.617544
VPS20	YMR077C	0.617544
KIC1	YHR102W	0.617544
YLR202C	YLR202C	0.615789
ECM32	YER176W	0.615789
AVT7	YIL088C	0.615115
SSP1	YHR184W	0.614035
YAL037W	YAL037W	0.614035
PTC7	YHR076W	0.614035
CHS5	YLR330W	0.614035
YML020W	YML020W	0.614035
YGR139W	YGR139W	0.614035
SGT1	YOR057W	0.614035
HMLALPHA1	YCL066W	0.612961
COX5b	YIL111W	0.612961
YLR046C	YLR046C	0.612961
PEX8	YGR077C	0.612281
SNP1	YIL061C	0.612281
PSR1	YLL010C	0.612281
GLC3	YEL011W	0.612281
DSD1	YGL196W	0.612281
VTC2	YFL004W	0.612281
MRM1	YOR201C	0.612281
TAT2	YOL020W	0.610526
PAU18	YLL064C	0.610526
XDJ1	YLR090W	0.610526
EKI1	YDR147W	0.610526
ICL1	YER065C	0.609458
ELP2	YGR200C	0.609458
YLL030C	YLL030C	0.608772
YPL025C	YPL025C	0.608772
NIT3	YLR351C	0.608772
RPN14	YGL004C	0.608772
VPS9	YML097C	0.607018
DIF1	YLR437C	0.607018
SEN15	YMR059W	0.607018
DSS4	YPR017C	0.607018
HSK3	YKL138C-A	0.607018
YPR142C	YPR142C	0.607018
PEX6	YNL329C	0.607018
ELM1	YKL048C	0.607018
REC114	YMR133W	0.607018
YLR416C	YLR416C	0.607018
REC107	YJR021C	0.607018
PRC1	YMR297W	0.603509
RHO4	YKR055W	0.603509
AVT2	YEL064C	0.603509
OTU1	YFL044C	0.603509
TRM5	YHR070W	0.603509
DSE1	YER124C	0.603509
AKR2	YOR034C	0.603509
SCO1	YBR037C	0.603509
CAR2	YLR438W	0.603509
YPT10	YBR264C	0.603509
YPR059C	YPR059C	0.603509
DAL7	YIR031C	0.603509
YCL022C	YCL022C	0.603509
INP54	YOL065C	0.602813
PUT4	YOR348C	0.601754
MDM1	YML104C	0.6
ECM3	YOR092W	0.6
HFD1	YMR110C	0.6
YPL039W	YPL039W	0.6
YEL028W	YEL028W	0.6
YBR090C	YBR090C	0.6
YNR029C	YNR029C	0.6
HRT3	YLR097C	0.6
PAU24	YBR301W	0.6

## Sheet: Negatively corr. µ  
GENE	ORF	CORR		MIPS Functional Classification (459 categories)
RNR2	YJL026W	-0.715789
ADH6	YMR318C	-0.708772		Category	p-value	In Category from Cluster	k	f
PUN1	YLR414C	-0.680702		Deoxyribonucleotide metabolism	0.00075	RNR4 RNR2	2	12
YNL058C	YNL058C	-0.638596
RPS15	YOL040C	-0.645614
PST1	YDR055W	-0.708772
YJL107C	YJL107C	-0.701754
YLR236C	YLR236C	-0.701754
CLN3	YAL040C	-0.687719
SNZ3	YFL059W	-0.642105
ECL1	YGR146C	-0.782456
DDI3	YNL335W	-0.680702
KRE6	YPR159W	-0.778947
CIS3	YJL158C	-0.652632
CHS3	YBR023C	-0.652632
AGP1	YCL025C	-0.817544
HUG1	YML058W-A	-0.740351
YDL157C	YDL157C	-0.74386
ARG5,6	YER069W	-0.638596
YML131W	YML131W	-0.635088
GIC2	YDR309C	-0.715789
YCL021W-A	YCL021W-A	-0.736842
RNR4	YGR180C	-0.645614

## Sheet: Positively corr. MFR 
GENE	ORF	CORR			MIPS Functional Classification (459 categories)
TIP1	YBR067C	0.909091
TIR3	YIL011W	0.909091			Category	p-value	In Category from Cluster	k	f
IZH4	YOL101C	0.902098			stress response [32.01]	3.755e-08	PAU7 SSA3 YBR016W TIP1 TPS1 HSP30 PAU3 RTK1 MRK1 SED1 DIN7 SSD1 CYC7 PAU2 TIR1 PAU5 STF2 PAU13 TIR3 YJL144W PAU1 SSC1 HSP60 TSL1 ALD3 HOR7 YGP1 PAU6 PAU20 TIR2 ATH1 ASR1	32	162
NRG2	YBR066C	0.902098			C-compound and carbohydrate metabolism [01.05]	2.023e-05	PSK1 BDH1 BDH2 ACH1 YBL086C GPI18 ADH5 CSH1 GLK1 CIT2 YDL124W LYS21 LYS20 NRG1 YDR248C EMI2 DSF1 HXK1 YGL039W PYC1 ADH4 MNT2 GUT1 PIG2 KTR7 MUC1 GLO1 FMS1 ALD3 YNR071C YNR073C GLO4 YIG1	33	223
GSY1	YFR015C	0.895105			metabolism of energy reserves (e.g. glycogen, trehalose) [02.19]	8.117e-05	TPS1 GLC3 GIP2 YPI1 GSY1 GSC2 PIG2 IMA4 GLG1 TSL1 GAC1 ATH1 GDB1	13	56
YER138C	YER138C	0.888112			homeostasis of metal ions (Na, K, Ca etc.) [34.01.01.01]	0.0003286	SCO1 BSD2 CCC2 IZH1 SPF1 FTR1 PMC1 ZRT1 ARN2 ZAP1 SMF3 ZRT2 CTR3 FET4 IZH2 IZH4 ALR1	17	98
CIT2	YCR005C	0.888112
YOL159C	YOL159C	0.888112
TPS1	YBR126C	0.888112
ATO3	YDR384C	0.881119
YOR387C	YOR387C	0.881119
RRT8	YOL048C	0.874126
YDL114W	YDL114W	0.86014
CSR2	YPR030W	0.86014
MET17	YLR303W	0.86014
PDR11	YIL013C	0.86014
GPI18	YBR004C	0.86014
YIL174W	YIL174W	0.854642
DSF1	YEL070W	0.853147
GIP2	YER054C	0.853147
COX18	YGR062C	0.853147
PAU1	YJL223C	0.853147
PDR3	YBL005W	0.853147
ACS1	YAL054C	0.846154
YKR104W	YKR104W	0.839161
ACH1	YBL015W	0.839161
HUA1	YGR268C	0.839161
YIR016W	YIR016W	0.839161
PZF1	YPR186C	0.837129
STR3	YGL184C	0.832168
RPR2	YIR015W	0.826621
PHO80	YOL001W	0.825175
CIK1	YMR198W	0.825175
CAX4	YGR036C	0.818182
FLO11	YIR019C	0.815076
CMC4	YMR194C-B	0.811189
HXK1	YFR053C	0.811189
HXT17	YNR072W	0.811189
CTA1	YDR256C	0.804196
MGA2	YIR033W	0.804196
YMR090W	YMR090W	0.804196
MRK1	YDL079C	0.804196
NQM1	YGR043C	0.797203
YGR201C	YGR201C	0.797203
FET4	YMR319C	0.797203
FMP43	YGR243W	0.797203
TIR1	YER011W	0.797203
YJR149W	YJR149W	0.797203
YOR019W	YOR019W	0.79021
IRC18	YJL037W	0.79021
YMR254C	YMR254C	0.79021
REG2	YBR050C	0.79021
PRM2	YIL037C	0.783217
TGL3	YMR313C	0.783217
GLO1	YML004C	0.783217
YJR027W	YJR027W	0.783217
IGD1	YFR017C	0.783217
YFR054C	YFR054C	0.783217
OCA4	YCR095C	0.781087
ATP12	YJL180C	0.777584
YDR056C	YDR056C	0.776224
COA6	YMR244C-A	0.776224
YDR336W	YDR336W	0.776224
ADH4	YGL256W	0.776224
STF2	YGR008C	0.776224
TIR2	YOR010C	0.776224
YOR214C	YOR214C	0.776224
PAU15	YIR041W	0.776224
TPK1	YJL164C	0.776224
GUT1	YHL032C	0.769231
NGL3	YML118W	0.769231
PAU19	YMR325W	0.769231
YER160C	YER160C	0.769231
SPI1	YER150W	0.769231
YIG1	YPL201C	0.769231
EMC4	YGL231C	0.769231
YHR139C-A	YHR139C-A	0.769231
ECM5	YMR176W	0.769231
DAN1	YJR150C	0.769231
FAT3	YKL187C	0.767076
ALD3	YMR169C	0.762238
YHR033W	YHR033W	0.762238
IMA4	YJL221C	0.762238
CIN2	YPL241C	0.762238
GLK1	YCL040W	0.762238
MRPS18	YNL306W	0.762238
SUT1	YGL162W	0.762238
PDI1	YCL043C	0.762238
PKH1	YDR490C	0.762238
YMR103C	YMR103C	0.762238
BAP2	YBR068C	0.762238
BDH1	YAL060W	0.762238
MET30	YIL046W	0.762238
SCS3	YGL126W	0.756569
YML083C	YML083C	0.755245
OPY1	YBR129C	0.755245
HSP26	YBR072W	0.755245
PIN3	YPR154W	0.755245
FDH2	YPL275W	0.755245
OLE1	YGL055W	0.753066
SOL4	YGR248W	0.748252
ITR1	YDR497C	0.748252
ACC1	YNR016C	0.748252
IRC10	YOL015W	0.748252
GSC2	YGR032W	0.748252
YNR073C	YNR073C	0.748252
IZH2	YOL002C	0.748252
YET2	YMR040W	0.748252
ALP1	YNL270C	0.748252
MMS1	YPR164W	0.748252
OSH2	YDL019C	0.748252
CFT1	YDR301W	0.748252
YFR056C	YFR056C	0.746061
FZF1	YGL254W	0.746061
INO1	YJL153C	0.741259
SUL2	YLR092W	0.741259
IZH1	YDR492W	0.741259
LYS21	YDL131W	0.741259
HAP1	YLR256W	0.741259
CMK1	YFR014C	0.741259
HNT1	YDL125C	0.741259
AIM46	YHR199C	0.741259
PSK1	YAL017W	0.741259
EDE1	YBL047C	0.741259
TRM732	YMR259C	0.741259
AUS1	YOR011W	0.741259
HSP30	YCR021C	0.741259
GEP5	YLR091W	0.741259
PMC1	YGL006W	0.734266
YDR042C	YDR042C	0.734266
RSM24	YDR175C	0.734266
COQ3	YOL096C	0.734266
IRA2	YOL081W	0.734266
BNA4	YBL098W	0.734266
YPL272C	YPL272C	0.734266
YLR349W	YLR349W	0.734266
YBR051W	YBR051W	0.734266
YGR237C	YGR237C	0.734266
MRN1	YPL184C	0.727273
YNR071C	YNR071C	0.727273
YGL117W	YGL117W	0.727273
SLD2	YKL108W	0.727273
AIM18	YHR198C	0.727273
PAU14	YIL176C	0.727273
YGR067C	YGR067C	0.727273
RSF2	YJR127C	0.727273
YPR015C	YPR015C	0.727273
MRP20	YDR405W	0.727273
YTH1	YPR107C	0.725045
PRP43	YGL120C	0.721542
SSA4	YER103W	0.72028
PYC1	YGL062W	0.72028
YBL065W	YBL065W	0.72028
DOA4	YDR069C	0.72028
ADH5	YBR145W	0.72028
SEO1	YAL067C	0.72028
PUG1	YER185W	0.72028
PAU21	YOR394W	0.72028
PAU5	YFL020C	0.72028
YDR248C	YDR248C	0.72028
YMR206W	YMR206W	0.72028
COX20	YDR231C	0.72028
BSC2	YDR275W	0.72028
PMR1	YGL167C	0.72028
GAC1	YOR178C	0.72028
YDL124W	YDL124W	0.72028
PIG2	YIL045W	0.714537
TRM12	YML005W	0.713287
MRP1	YDR347W	0.713287
ZRT1	YGL255W	0.713287
TSL1	YML100W	0.713287
DAP1	YPL170W	0.713287
SET4	YJL105W	0.713287
SLZ1	YNL196C	0.713287
YGR293C	YGR293C	0.713287
SPG1	YGR236C	0.713287
RRN9	YMR270C	0.713287
CCW14	YLR390W-A	0.713287
QCR8	YJL166W	0.713287
FAS1	YKL182W	0.713287
NME1	RRP2	0.708297
YJL199C	YJL199C	0.707532
YCR051W	YCR051W	0.706294
EMI2	YDR516C	0.706294
VHC1	YBR235W	0.706294
SUC2	YIL162W	0.706294
IRC8	YJL051W	0.706294
YHR069C-A	YHR069C-A	0.706294
YPR011C	YPR011C	0.706294
HXT9	YJL219W	0.706294
ICY1	YMR195W	0.706294
ATH1	YPR026W	0.706294
MND1	YGL183C	0.706294
PAU13	YHL046C	0.706294
CAT8	YMR280C	0.706294
YGR226C	YGR226C	0.706294
SHE4	YOR035C	0.706294
UBP15	YMR304W	0.706294
MSH6	YDR097C	0.706294
YGR266W	YGR266W	0.706294
MDJ1	YFL016C	0.700526
NEM1	YHR004C	0.699301
ECM8	YBR076W	0.699301
MYO4	YAL029C	0.699301
PAU20	YOL161C	0.699301
CDC4	YFL009W	0.699301
SAP4	YGL229C	0.699301
ZAP1	YJL056C	0.699301
SIT4	YDL047W	0.692308
SLC1	YDL052C	0.692308
PST1	YDR055W	0.692308
YCT1	YLL055W	0.692308
YJR029W	YJR029W	0.692308
SLM5	YCR024C	0.692308
SCO1	YBR037C	0.692308
YBR284W	YBR284W	0.692308
YOP1	YPR028W	0.692308
YDR131C	YDR131C	0.692308
YDL071C	YDL071C	0.692308
SSD1	YDR293C	0.692308
YTA7	YGR270W	0.692308
YJU3	YKL094W	0.692308
YKL053W	YKL053W	0.692308
APD1	YBR151W	0.692308
DFG16	YOR030W	0.692308
FMP45	YDL222C	0.686516
KEL2	YGR238C	0.685315
YML116W-A	YML116W-A	0.685315
CSH1	YBR161W	0.685315
PAU18	YLL064C	0.685315
GDH2	YDL215C	0.685315
UTR4	YEL038W	0.685315
PAU6	YNR076W	0.685315
GDB1	YPR184W	0.685315
YPI1	YFR003C	0.685315
ZRT2	YLR130C	0.685315
PIM1	YBL022C	0.685315
TAD2	YJL035C	0.685315
VEL1	YGL258W	0.685315
YBR099C	YBR099C	0.685315
GTO3	YMR251W	0.685315
PAU12	YGR294W	0.685315
YJL120W	YJL120W	0.685315
RMR1	YGL250W	0.685315
YDR274C	YDR274C	0.679511
NAB6	YML117W	0.678322
SIS1	YNL007C	0.678322
CYC7	YEL039C	0.678322
ZIP1	YDR285W	0.678322
YLR001C	YLR001C	0.678322
PDE1	YGL248W	0.678322
IRC20	YLR247C	0.678322
CTL1	YMR180C	0.678322
RET2	YFR051C	0.678322
PAU11	YGL261C	0.678322
PAU7	YAR020C	0.678322
GSP2	YOR185C	0.678322
YNR014W	YNR014W	0.678322
HMG2	YLR450W	0.678322
TIM17	YJL143W	0.678322
YNL144C	YNL144C	0.671329
PLM2	YDR501W	0.671329
IBA57	YJR122W	0.671329
CIN5	YOR028C	0.671329
ALE1	YOR175C	0.671329
PAU3	YCR104W	0.671329
HOR7	YMR251W-A	0.671329
PAU2	YEL049W	0.671329
SKG3	YLR187W	0.671329
KIN82	YCR091W	0.671329
FIT3	YOR383C	0.671329
YNL195C	YNL195C	0.671329
SFL1	YOR140W	0.671329
TPT1	YOL102C	0.671329
MUM3	YOR298W	0.664336
PKH2	YOL100W	0.664336
MRPL8	YJL063C	0.664336
SMF3	YLR034C	0.664336
PAC2	YER007W	0.664336
GLC3	YEL011W	0.664336
CDC8	YJR057W	0.664336
TDA10	YGR205W	0.664336
YGP1	YNL160W	0.664336
RFX1	YLR176C	0.664336
YBR053C	YBR053C	0.664336
ARN2	YHL047C	0.661998
SHR5	YOL110W	0.658467
RCF1	YML030W	0.657343
RIM8	YGL045W	0.657343
TIS11	YLR136C	0.657343
GLG1	YKR058W	0.657343
YGL039W	YGL039W	0.657343
UBP7	YIL156W	0.657343
YNL276C	YNL276C	0.657343
ATP1	YBL099W	0.657343
PET18	YCR020C	0.657343
SPS100	YHR139C	0.657343
YCL076W	YCL076W	0.657343
CHO2	YGR157W	0.657343
SPF1	YEL031W	0.654992
SOL2	YCR073W-A	0.65035
NGG1	YDR176W	0.65035
YML034C-A	YML034C-A	0.65035
RGI1	YER067W	0.65035
EXO1	YOR033C	0.65035
ECL1	YGR146C	0.65035
YPT53	YNL093W	0.65035
GRE3	YHR104W	0.65035
MID1	YNL291C	0.65035
YDR215C	YDR215C	0.65035
YOR376W	YOR376W	0.65035
URA10	YMR271C	0.65035
COQ6	YGR255C	0.647987
RSN1	YMR266W	0.644484
TSA2	YDR453C	0.643357
SRS2	YJL092W	0.643357
BNI1	YNL271C	0.643357
YAK1	YJL141C	0.643357
YMR316C-B	YMR316C-B	0.643357
YGR250C	YGR250C	0.643357
PAU16	YKL224C	0.643357
YNL095C	YNL095C	0.643357
TIM18	YOR297C	0.643357
YNL155W	YNL155W	0.643357
PIC2	YER053C	0.643357
SLD3	YGL113W	0.643357
QDR2	YIL121W	0.643357
BRR6	YGL247W	0.643357
KAR2	YJL034W	0.643357
FYV10	YIL097W	0.643357
ALR1	YOL130W	0.643357
HSP42	YDR171W	0.643357
BOR1	YNL275W	0.643357
OPI10	YOL032W	0.643357
USV1	YPL230W	0.643357
AMS1	YGL156W	0.643357
THI21	YPL258C	0.643357
LYS20	YDL182W	0.636364
TSR3	YOR006C	0.636364
YDL183C	YDL183C	0.636364
PRM4	YPL156C	0.636364
IQG1	YPL242C	0.636364
CCC2	YDR270W	0.636364
PCD1	YLR151C	0.636364
SAC6	YDR129C	0.636364
YSW1	YBR148W	0.636364
MTF2	YDL044C	0.636364
RPN4	YDL020C	0.636364
SSC1	YJR045C	0.636364
IES1	YFL013C	0.636364
IMP2	YMR035W	0.636364
STE6	YKL209C	0.636364
HXT11	YOL156W	0.636364
TDA4	YJR116W	0.636364
YIL029C	YIL029C	0.636364
ASR1	YPR093C	0.633976
HSP60	YLR259C	0.630474
DIN7	YDR263C	0.629993
RTK1	YDL025C	0.629371
ECM2	YBR065C	0.629371
STI1	YOR027W	0.629371
PKP2	YGL059W	0.629371
FIT2	YOR382W	0.629371
CMR3	YPR013C	0.629371
COQ1	YBR003W	0.629371
GLO4	YOR040W	0.629371
YFL015C	YFL015C	0.629371
MPS2	YGL075C	0.629371
YML084W	YML084W	0.629371
RPM2	YML091C	0.629371
SSA3	YBL075C	0.629371
TRP1	YDR007W	0.629371
TRX2	YGR209C	0.629371
ERV2	YPR037C	0.629371
YCP4	YCR004C	0.629371
MYO3	YKL129C	0.629371
YHL026C	YHL026C	0.629371
YMR245W	YMR245W	0.629371
SWI1	YPL016W	0.629371
IWR1	YDL115C	0.629371
MET5	YJR137C	0.629371
ARN1	YHL040C	0.629371
CTR3	YLR411W	0.626971
KGD1	YIL125W	0.623469
MET14	YKL001C	0.622378
YMR194C-A	YMR194C-A	0.622378
DEP1	YAL013W	0.622378
FAS2	YPL231W	0.622378
OSW1	YOR255W	0.622378
ATG20	YDL113C	0.622378
YPR036W-A	YPR036W-A	0.622378
SNG1	YGR197C	0.622378
MYO5	YMR109W	0.622378
RSB1	YOR049C	0.622378
MLH3	YPL164C	0.622378
MUP3	YHL036W	0.622378
SAM2	YDR502C	0.622378
ASK1	YKL052C	0.622378
YHR080C	YHR080C	0.622378
NRG1	YDR043C	0.622378
CTH1	YDR151C	0.622378
YJL017W	YJL017W	0.616463
CPA2	YJR109C	0.615385
DOT6	YER088C	0.615385
VPS21	YOR089C	0.615385
YML047W-A	YML047W-A	0.615385
NUM1	YDR150W	0.615385
MRPS9	YBR146W	0.615385
UBR2	YLR024C	0.615385
AIM33	YML087C	0.615385
YLL056C	YLL056C	0.615385
FTR1	YER145C	0.615385
HSH49	YOR319W	0.615385
YPR022C	YPR022C	0.615385
YJL055W	YJL055W	0.615385
EMP46	YLR080W	0.615385
YGR127W	YGR127W	0.615385
NCA3	YJL116C	0.615385
YBR016W	YBR016W	0.615385
SCS7	YMR272C	0.615385
HSP32	YPL280W	0.615385
SMM1	YNR015W	0.615385
THI2	YBR240C	0.615385
YCL074W	YCL074W	0.609458
CBP4	YGR174C	0.608392
GTT1	YIR038C	0.608392
YML012C-A	YML012C-A	0.608392
COQ5	YML110C	0.608392
RRT13	YER066W	0.608392
MST28	YAR033W	0.608392
SAF1	YBR280C	0.608392
MOG1	YJR074W	0.608392
ERT1	YBR239C	0.608392
PLB3	YOL011W	0.608392
SYT1	YPR095C	0.608392
YEL077C	YEL077C	0.608392
RTC3	YHR087W	0.608392
HSP78	YDR258C	0.608392
MHO1	YJR008W	0.608392
TFS1	YLR178C	0.608392
PCL9	YDL179W	0.608392
FMS1	YMR020W	0.605955
DAN4	YJR151C	0.601399
SED1	YDR077W	0.601399
KTR7	YIL085C	0.601399
YNL194C	YNL194C	0.601399
DBP1	YPL119C	0.601399
SIP2	YGL208W	0.601399
YOR223W	YOR223W	0.601399
MNT2	YGL257C	0.601399
YBL086C	YBL086C	0.601399
MDM32	YOR147W	0.601399
YBR071W	YBR071W	0.601399
YBR209W	YBR209W	0.601399
BSD2	YBR290W	0.601399
PRP18	YGR006W	0.601399
FRT2	YAL028W	0.601399
CCT6	YDR188W	0.601399
YJL144W	YJL144W	0.601399
YJR114W	YJR114W	0.601399
MED1	YPR070W	0.601399
HXT7	YDR342C	0.601399
BDH2	YAL061W	0.601399
PIH1	YHR034C	0.601399

## Sheet: Negatively corr. MFR  
GENE	ORF	CORR			MIPS Functional Classification (459 categories)
RPL33a	YPL143W	-0.923077
PAN5	YHR063C	-0.902098			Category	p-value	In Category from Cluster	k	f
RPL20b	YOR312C	-0.888112			ribosomal proteins [12.01.01]	<1e-14	RPL19B RPS8A RPL23A RPL32 RPS11B RPL19A RPS6B RPS9B RPL21A RRP7 RPS14A DBP10 RPS29B RPL31A RPP1A RPL13A RPS16B RPL35A MAK21 SSF2 RPP2B RPL12B RPL27B RPL12A RPL34A RPS24A RPL23B RPS26B RPL29 RPL30 RPL24A RPL7A DBP3 RPL28 RPS2 RPL1B RPL9A RPS26A RPS25A RPL26B RPS23A RPL24B NSR1 RPS0A RPS20 RPL27A RPS27B NMD3 RPL2B RPL34B RPS24B RPL16A RPL40A SQT1 RPS21B RPS5 RPS4A RPL14A RPS27A RPL17A RPS21A RPF2 R…	112	246
RPL40b	YKR094C	-0.888112			rRNA processing [11.04.01]	<1e-14	POP5 UTP20 LSM2 ENP1 RRP7 SPB1 KRR1 PWP2 RSA4 DBP10 TSR1 NOP14 NHP2 NOP6 RRP1 UTP4 UTP5 UTP6 SNU13 CGR1 RPL30 DBP3 ROK1 NOP7 UTP8 NSR1 RPP1 RRP3 NOP10 IMP3 DBP8 RPS4A URB1 EBP2 RPF2 SOF1 SDO1 DIP2 CBF5 EMG1 NOP56 UTP13 DBP9 TSR2 UTP14 ERB1 UTP15 ECM16 HAS1 DBP2 IPI3 ESF2 DIS3 NOP8 RAT1 BUD21 RRS1 NOP58 NOP4 NAN1 NIP7 BMS1 RVB2 DIM1 MRD1	65	169
RPS0a	YGR214W	-0.888112			RNA binding [16.03.03]	<1e-14	UTP20 ENP1 RPS14A PWP2 PRP11 NOP14 NHP2 SSF2 UTP4 UTP5 UTP6 TMA20 LOC1 RPL24A RPL28 ARC1 RPL26B UTP8 RPL24B NSR1 NOP10 IMP3 NMD3 RPL16A RPL14A LOS1 RPF2 SOF1 DIP2 RNH203 EMG1 UTP13 RPL26A RPL6B RPL6A UTP14 UTP15 RPL15B RPL36A NRD1 RPL25 BUD21 BFR1 NOP4 NAN1 RPL5 MRD1	47	189
SUT2	YPR009W	-0.888112			ribosome biogenesis [12.01]	5.862e-14	MAK16 KRR1 RSA4 TSR1 NOP14 NOP16 LOC1 CGR1 LSG1 NOP7 SDA1 IMP3 MAK11 RIX7 EMG1 ASC1 ECM16 RRB1 NOG2 ESF2 NOC2 YTM1 RRS1 NOG1 BMS1	25	64
RPS27b	YHR021C	-0.881119			rRNA modification [11.06.01]	6.636e-07	SPB1 NHP2 NOP10 IMP3 SOF1 CBF5 NOP56 NOP58 DIM1	9	18
LEU3	YLR451W	-0.86014			BIOGENESIS OF CELLULAR COMPONENTS [42]	9.136e-05	MAK21 CGR1 RRB1 NOC2	4	5
RPS9a	YPL081W	-0.86014			catabolism of nitrogenous compounds [01.02.02.09]	9.136e-05	DAL1 DAL2 DAL7 DAL3	4	5
RPS21b	YJL136C	-0.853147			aminoacyl-tRNA-synthetases [12.10]	0.0008236	GRS1 SES1 KRS1 ARC1 GUS1 MES1 YHR020W GLN4 ALA1	9	39
DAL80	YKR034W	-0.853147
RPS23b	YPR132W	-0.853147
VBA1	YMR088C	-0.846154
MEP2	YNL142W	-0.846154
YBL028C	YBL028C	-0.846154
RPL7a	YGL076C	-0.839161
RPL24a	YGL031C	-0.839161
YTM1	YOR272W	-0.832168
YPL080C	YPL080C	-0.832168
RPL20a	YMR242C	-0.832168
SLX9	YGR081C	-0.832168
RHR2	YIL053W	-0.826621
RPL17a	YKL180W	-0.825175
RPL12a	YEL054C	-0.825175
RPL12b	YDR418W	-0.825175
NOG2	YNR053C	-0.825175
DBP9	YLR276C	-0.825175
RPL35a	YDL191W	-0.825175
GDH1	YOR375C	-0.825175
SES1	YDR023W	-0.825175
SMI1	YGR229C	-0.825175
RPS24a	YER074W	-0.825175
UTP4	YDR324C	-0.825175
RPL22a	YLR061W	-0.818182
FLX1	YIL134W	-0.818182
RPS5	YJR123W	-0.818182
DBP3	YGL078C	-0.818182
CGR1	YGL029W	-0.818182
RPL40a	YIL148W	-0.818182
RPS9b	YBR189W	-0.818182
ATX2	YOR079C	-0.811189
YHR127W	YHR127W	-0.811189
RPS1b	YML063W	-0.811189
SDA1	YGR245C	-0.811189
NOP56	YLR197W	-0.811189
TED1	YIL039W	-0.811189
RPS10a	YOR293W	-0.811189
RPL21a	YBR191W	-0.811189
RRB1	YMR131C	-0.805605
MDM1	YML104C	-0.804196
TCD2	YKL027W	-0.804196
YHR020W	YHR020W	-0.804196
SCH9	YHR205W	-0.804196
YNL162W-A	YNL162W-A	-0.804196
UTP25	YIL091C	-0.804196
YEH1	YLL012W	-0.804196
PRP28	YDR243C	-0.804196
RPL16a	YIL133C	-0.804196
YGR190C	YGR190C	-0.804196
RPL3	YOR063W	-0.804196
NRD1	YNL251C	-0.804196
RPL6a	YML073C	-0.804196
RPP1a	YDL081C	-0.797203
UTP15	YMR093W	-0.797203
AAH1	YNL141W	-0.797203
RPL26a	YLR344W	-0.797203
RPL33b	YOR234C	-0.797203
RPL11a	YPR102C	-0.797203
RPL25	YOL127W	-0.797203
DUS1	YML080W	-0.797203
RPS30b	YOR182C	-0.797203
RPS11b	YBR048W	-0.797203
RPL34a	YER056C-A	-0.797203
RPL43a	YPR043W	-0.797203
URA5	YML106W	-0.797203
HAS1	YMR290C	-0.79021
CPR7	YJR032W	-0.79021
RPL6b	YLR448W	-0.79021
SPC19	YDR201W	-0.79021
SPB1	YCL054W	-0.79021
RPL27b	YDR471W	-0.79021
STE12	YHR084W	-0.79021
RPP1	YHR062C	-0.78459
RPL36a	YMR194W	-0.783217
RPS15	YOL040C	-0.783217
ERB1	YMR049C	-0.783217
DIP2	YLR129W	-0.783217
RPS6b	YBR181C	-0.783217
YLR198C	YLR198C	-0.783217
UTP8	YGR128C	-0.783217
NPR3	YHL023C	-0.783217
RPL37a	YLR185W	-0.783217
NOP14	YDL148C	-0.783217
YPR044C	YPR044C	-0.783217
GLN1	YPR035W	-0.783217
RHO3	YIL118W	-0.783217
DAL1	YIR027C	-0.776224
UTP13	YLR222C	-0.776224
PWP1	YLR196W	-0.776224
DIS3	YOL021C	-0.776224
RPO26	YPR187W	-0.776224
RPL30	YGL030W	-0.776224
NOP4	YPL043W	-0.776224
RPL1b	YGL135W	-0.776224
NOP6	YDL213C	-0.776224
YCR015C	YCR015C	-0.769231
RRN11	YML043C	-0.769231
RPS19b	YNL302C	-0.769231
RPS7b	YNL096C	-0.769231
FKH1	YIL131C	-0.769231
PUT1	YLR142W	-0.769231
YLR400W	YLR400W	-0.769231
DAL3	YIR032C	-0.769231
ADY3	YDL239C	-0.769231
DAL2	YIR029W	-0.769231
RPS4a	YJR145C	-0.769231
RPL14a	YKL006W	-0.769231
SQT1	YIR012W	-0.769231
MAK16	YAL025C	-0.763574
RPS12	YOR369C	-0.762238
PLP2	YOR281C	-0.762238
RPS14a	YCR031C	-0.762238
RPL28	YGL103W	-0.762238
OTU2	YHL013C	-0.762238
YOL019W	YOL019W	-0.762238
RPS22b	YLR367W	-0.762238
RPS25a	YGR027C	-0.760071
YHI9	YHR029C	-0.755245
OPT1	YJL212C	-0.755245
RPS2	YGL123W	-0.755245
YLR363W-A	YLR363W-A	-0.755245
DIM1	YPL266W	-0.755245
RPP0	YLR340W	-0.755245
TRM10	YOL093W	-0.755245
RPS16b	YDL083C	-0.755245
YSP3	YOR003W	-0.755245
NOG1	YPL093W	-0.755245
DAL4	YIR028W	-0.755245
RPL9a	YGL147C	-0.755245
RPP2a	YOL039W	-0.755245
SOF1	YLL011W	-0.755245
NOP8	YOL144W	-0.753066
NRK1	YNL129W	-0.748252
RPL13a	YDL082W	-0.748252
RPL19a	YBR084C-A	-0.748252
YIR030W-A	YIR030W-A	-0.748252
DBP10	YDL031W	-0.748252
NIP7	YPL211W	-0.748252
YJL118W	YJL118W	-0.748252
YGR050C	YGR050C	-0.748252
POL5	YEL055C	-0.748252
GLN4	YOR168W	-0.748252
YOR309C	YOR309C	-0.748252
RPS31	YLR167W	-0.741259
NOC2	YOR206W	-0.741259
RBG2	YGR173W	-0.741259
NHP2	YDL208W	-0.741259
ERG1	YGR175C	-0.741259
RPL23a	YBL087C	-0.741259
RSR1	YGR152C	-0.741259
RPS0b	YLR048W	-0.741259
RPL23b	YER117W	-0.741259
ASC1	YMR116C	-0.741259
RPL8b	YLL045C	-0.741259
SSB2	YNL209W	-0.739055
GRX4	YER174C	-0.735553
SYO1	YDL063C	-0.734266
YCL046W	YCL046W	-0.734266
CBF5	YLR175W	-0.734266
PUF6	YDR496C	-0.734266
SLM2	YNL047C	-0.734266
BUD21	YOR078W	-0.734266
YGR125W	YGR125W	-0.734266
RPS21a	YKR057W	-0.734266
PSF2	YJL072C	-0.727273
RIX7	YLL034C	-0.727273
PRS3	YHL011C	-0.727273
GLT1	YDL171C	-0.727273
ALA1	YOR335C	-0.727273
YMC2	YBR104W	-0.727273
RPS26b	YER131W	-0.727273
SPO73	YER046W	-0.727273
RTT10	YPL183C	-0.727273
YBL095W	YBL095W	-0.727273
YPR059C	YPR059C	-0.727273
HEM14	YER014W	-0.726094
RPS28a	YOR167C	-0.72028
RPL7b	YPL198W	-0.72028
MRD1	YPR112C	-0.72028
RPL13b	YMR142C	-0.72028
RPS24b	YIL069C	-0.72028
SSF2	YDR312W	-0.72028
URA7	YBL039C	-0.72028
NOP7	YGR103W	-0.72028
RPL29	YFR032C-A	-0.72028
LOC1	YFR001W	-0.72028
RPS26a	YGL189C	-0.72028
RPS29b	YDL061C	-0.72028
MGT1	YDL200C	-0.72028
LSM2	YBL026W	-0.72028
ARO7	YPR060C	-0.72028
YOR283W	YOR283W	-0.72028
PHO8	YDR481C	-0.72028
KAR5	YMR065W	-0.72028
NAN1	YPL126W	-0.713287
FMP42	YMR221C	-0.713287
HMT1	YBR034C	-0.713287
RPL2b	YIL018W	-0.713287
ARC1	YGL105W	-0.713287
FCY2	YER056C	-0.713287
RPS8a	YBL072C	-0.713287
YVH1	YIR026C	-0.713287
PEX21	YGR239C	-0.713287
RPL26b	YGR034W	-0.713287
PHM6	YDR281C	-0.706294
MAK11	YKL021C	-0.706294
GUA1	YMR217W	-0.706294
NTF2	YER009W	-0.706294
DBP5	YOR046C	-0.706294
TIF35	YDR429C	-0.706294
YPL142C	YPL142C	-0.706294
PUT4	YOR348C	-0.706294
NMD3	YHR170W	-0.706294
RPL10	YLR075W	-0.706294
RPS20	YHL015W	-0.706294
RPL15b	YMR121C	-0.706294
VBA4	YDR119W	-0.706294
DUR3	YHL016C	-0.706294
KRR1	YCL059C	-0.699301
LTV1	YKL143W	-0.699301
LEE1	YPL054W	-0.699301
TMA16	YOR252W	-0.699301
RPF2	YKR081C	-0.699301
YLR230W	YLR230W	-0.699301
ARO8	YGL202W	-0.699301
RPL9b	YNL067W	-0.699301
DCG1	YIR030C	-0.699301
RFU1	YLR073C	-0.699301
RPP2b	YDR382W	-0.699301
NTC20	YBR188C	-0.699301
NUC1	YJL208C	-0.699301
MES1	YGR264C	-0.699301
YLR428C	YLR428C	-0.692308
SPE3	YPR069C	-0.692308
MAK21	YDR060W	-0.692308
YLR156W	YLR156W	-0.692308
ALB1	YJL122W	-0.692308
HPT1	YDR399W	-0.692308
RPA12	YJR063W	-0.692308
PUS1	YPL212C	-0.692308
LEA1	YPL213W	-0.692308
YLR287C	YLR287C	-0.692308
YDR417C	YDR417C	-0.692308
SDT1	YGL224C	-0.692308
THI80	YOR143C	-0.692308
UTP20	YBL004W	-0.685315
KRS1	YDR037W	-0.685315
MAK31	YCR020C-A	-0.685315
YEF3	YLR249W	-0.685315
RVB2	YPL235W	-0.685315
HIP1	YGR191W	-0.685315
URB1	YKL014C	-0.685315
YLR311C	YLR311C	-0.685315
RPL34b	YIL052C	-0.685315
YLR111W	YLR111W	-0.685315
RPL24b	YGR148C	-0.685315
FCY21	YER060W	-0.685315
LIA1	YJR070C	-0.685315
YGR272C	YGR272C	-0.685315
EMG1	YLR186W	-0.685315
RPS1a	YLR441C	-0.685315
ERG13	YML126C	-0.678322
RPA43	YOR340C	-0.678322
YER156C	YER156C	-0.678322
LOS1	YKL205W	-0.678322
YNL114C	YNL114C	-0.678322
YLR217W	YLR217W	-0.678322
RRP7	YCL031C	-0.678322
CAF130	YGR134W	-0.678322
LDB19	YOR322C	-0.678322
RPS27a	YKL156W	-0.678322
NIP1	YMR309C	-0.678322
SUA5	YGL169W	-0.678322
ARA2	YMR041C	-0.676008
RPL19b	YBL027W	-0.671329
TCD1	YHR003C	-0.671329
RPL32	YBL092W	-0.671329
UTP6	YDR449C	-0.671329
RRP1	YDR087C	-0.671329
CLB6	YGR109C	-0.671329
YCG1	YDR325W	-0.671329
YLR269C	YLR269C	-0.671329
FCY22	YER060W-A	-0.671329
MFT1	YML062C	-0.671329
RPL31a	YDL075W	-0.671329
FPR4	YLR449W	-0.671329
YMR226C	YMR226C	-0.671329
YPL025C	YPL025C	-0.669003
YDR112W	YDR112W	-0.6655
LOA1	YPR139C	-0.664336
RPL18b	YNL301C	-0.664336
SNU13	YEL026W	-0.664336
NOP16	YER002W	-0.664336
TIF34	YMR146C	-0.664336
EMC6	YLL014W	-0.664336
NOP58	YOR310C	-0.664336
TPA1	YER049W	-0.664336
YUH1	YJR099W	-0.664336
BRE4	YDL231C	-0.664336
IPI3	YNL182C	-0.664336
YIL080W	YIL080W	-0.664336
YMC1	YPR058W	-0.661998
YJR071W	YJR071W	-0.661998
RRS1	YOR294W	-0.657343
GRS1	YBR121C	-0.657343
RNR2	YJL026W	-0.657343
BUD22	YMR014W	-0.657343
HMF1	YER057C	-0.657343
UTP5	YDR398W	-0.657343
CAN1	YEL063C	-0.657343
SPE4	YLR146C	-0.657343
BMS1	YPL217C	-0.657343
ENV10	YLR065C	-0.657343
DAL7	YIR031C	-0.657343
RPL5	YPL131W	-0.65035
FUI1	YBL042C	-0.65035
YIL092W	YIL092W	-0.65035
MOT1	YPL082C	-0.65035
VRG4	YGL225W	-0.65035
UTP14	YML093W	-0.65035
APT2	YDR441C	-0.65035
RPS25b	YLR333C	-0.65035
PRP11	YDL043C	-0.65035
DUR1,2	YBR208C	-0.65035
YGR025W	YGR025W	-0.65035
EBP2	YKL172W	-0.65035
RPL27a	YHR010W	-0.65035
ALK1	YGL021W	-0.65035
CSE4	YKL049C	-0.65035
PHO91	YNR013C	-0.65035
HYP2	YEL034W	-0.643357
YER079W	YER079W	-0.643357
YLR124W	YLR124W	-0.643357
RPS28b	YLR264W	-0.643357
BFR1	YOR198C	-0.643357
YML108W	YML108W	-0.643357
GCV2	YMR189W	-0.643357
RUD3	YOR216C	-0.643357
GTR1	YML121W	-0.643357
GCD2	YGR083C	-0.643357
SMC3	YJL074C	-0.643357
RRT14	YIL127C	-0.643357
PRT1	YOR361C	-0.643357
ENP1	YBR247C	-0.640982
DSE1	YER124C	-0.637479
PWP2	YCR057C	-0.636364
CHA1	YCL064C	-0.636364
GTO1	YGR154C	-0.636364
YNR042W	YNR042W	-0.636364
RBG1	YAL036C	-0.636364
YGL132W	YGL132W	-0.636364
RRP3	YHR065C	-0.636364
MGM101	YJR144W	-0.636364
SDL1	YIL167W	-0.629371
YEL034C-A	YEL034C-A	-0.629371
DBP2	YNL112W	-0.629371
BIG1	YHR101C	-0.629371
GGA2	YHR108W	-0.629371
PCI8	YIL071C	-0.629371
AIR1	YIL079C	-0.629371
SHO1	YER118C	-0.629371
RPL18a	YOL120C	-0.629371
RPL21b	YPL079W	-0.629371
TOM20	YGR082W	-0.622378
MSP1	YGR028W	-0.622378
SDO1	YLR022C	-0.622378
YGR283C	YGR283C	-0.622378
AVT7	YIL088C	-0.622378
YLR302C	YLR302C	-0.622378
FYV1	YDR024W	-0.622378
LSG1	YGL099W	-0.622378
RPB5	YBR154C	-0.622378
POP5	YAL033W	-0.622378
YCR016W	YCR016W	-0.622378
YEA6	YEL006W	-0.622378
PHO90	YJL198W	-0.615385
YNL303W	YNL303W	-0.615385
HGH1	YGR187C	-0.615385
YDL186W	YDL186W	-0.615385
RAT1	YOR048C	-0.615385
YHR210C	YHR210C	-0.615385
NUP120	YKL057C	-0.615385
MED6	YHR058C	-0.615385
NUP57	YGR119C	-0.615385
FUN12	YAL035W	-0.615385
GPX2	YBR244W	-0.615385
YBL094C	YBL094C	-0.615385
YIL163C	YIL163C	-0.615385
PEX11	YOL147C	-0.615385
TSR1	YDL060W	-0.615385
SGE1	YPR198W	-0.615385
RSA4	YCR072C	-0.608637
STM1	YLR150W	-0.608392
DBP8	YHR169W	-0.608392
RPS23a	YGR118W	-0.608392
YOR169C	YOR169C	-0.608392
IML1	YJR138W	-0.608392
YNR068C	YNR068C	-0.608392
CTF4	YPR135W	-0.608392
ROK1	YGL171W	-0.608392
EGD1	YPL037C	-0.608392
GUS1	YGL245W	-0.608392
SHR3	YDL212W	-0.608392
NOP10	YHR072W-A	-0.608392
CDC42	YLR229C	-0.608392
RMT2	YDR465C	-0.608392
RPA190	YOR341W	-0.605078
CAR1	YPL111W	-0.602453
TRI1	YMR233W	-0.602453
RPB11	YOL005C	-0.602453
RPL42a	YNL162W	-0.601399
HAM1	YJR069C	-0.601399
NSR1	YGR159C	-0.601399
YHR045W	YHR045W	-0.601399
ESF2	YNR054C	-0.601399
PKH3	YDR466W	-0.601399
GET1	YGL020C	-0.601399
RPS18b	YML026C	-0.601399
IMP3	YHR148W	-0.601399
DJP1	YIR004W	-0.601399
SRP68	YPL243W	-0.601399
YLR232W	YLR232W	-0.601399
RPS29a	YLR388W	-0.601399
NCB2	YDR397C	-0.601399
RNH203	YLR154C	-0.601399
TMA20	YER007C-A	-0.601399
CDC33	YOL139C	-0.601399
ALR2	YFL050C	-0.601399
ECM16	YMR128W	-0.601399
YJL213W	YJL213W	-0.601399
VMA5	YKL080W	-0.601399
TSR2	YLR435W	-0.601399
