# Supplementary material for: Comparative Transcriptomic Analysis Reveals Similarities and Dissimilarities in Saccharomyces cerevisiae Wine Strains Response to Nitrogen Availability
Source: PLoS One. 2015 Apr 17;10(4):e0122709. doi: 10.1371/journal.pone.0122709 (PMC4401569; doi:10.1371/journal.pone.0122709)
Supplement: S4 Table — (XLSX) [file pone.0122709.s007.xlsx]

## Sheet: 12h
GENES UP IN LN				28 genes		GO Biological Process (2062 categories)							41 genes		GO Biological Process (2062 categories)							30 genes				240 genes		GO Biological Process (2062 categories)								433 genes		GO Biological Process (2062 categories)							269 genes				254 genes
				YGL203C									YAL025C									YAL004W				SNR30										R0020C									Q0130				SNR17A
				YGL086W		Category	p-value	In Category from Cluster	k	f			YAR007C		Category	p-value	In Category from Cluster	k	f			YBL074C				YBL056W		Category	p-value	In Category from Cluster	k	f				R0040C		Category	p-value	In Category from Cluster	k	f			SNR20				YAR030C
				YML069W		regulation of transcription, DNA-dependent [GO:0006355]	0.0008966	RSC6 ESC2 DST1 BYE1 POB3 SKO1 RVB2 SPN1	8	507			YAR020C		ribosome biogenesis [GO:0042254]	7.117e-05	SSF2 UTP5 SPB4 EBP2 RIX7 NOP8 RIO1	7	170			YBR027C				YBL098W		tryptophan catabolic process [GO:0006569]	5.202e-05	ARO10 PDC6 PDC5 BNA5	4	7				YAL001C		regulation of transcription, DNA-dependent [GO:0006355]	8.16e-07	TFC3 SWC3 DEP1 BUD14 HAP3 SAS3 TBS1 SWC5 HMRA2 BDF2 SAS4 HDA2 TFB1 TFC6 TFB3 JHD1 FLO8 IES1 RSC8 RAD6 AFT1 SOH1 SPT16 RTF1 TFG2 RME1 TFG1 BRF1 STE12 CST6 STH1 RRT14 SSL2 ZAP1 ASF1 SWI3 CBF1 TFA1 KTI12 ELF1 PCC1 IOC2 MDN1 RFX1 SWI6 ECM22 CDC73 MFT1 RRN9 ARP5 FKH2 PHO23 DAL82 ESC8 HST3 HMS1 LEO1 SFL1 MED4 TOA1 WTM2	61	507			YAL029C				YAR071W
				YPR133C									YBL046W									YBR114W				YBR043C		amino acid transport [GO:0006865]	0.0001003	AGP2 VBA2 BAP3 HNM1 MUP1 AVT1 VBA1 AVT4	8	42				YAL011W		transcription, DNA-dependent [GO:0006351]	1.553e-06	TFC3 SWC3 DEP1 HAP3 SAS3 TBS1 RPB5 SWC5 HMRA2 BDF2 SAS4 HDA2 TFB1 UTP4 TFC6 TFB3 JHD1 THO1 FLO8 IES1 RSC8 RAD6 AFT1 SOH1 SPT16 RTF1 TFG2 RME1 TFG1 BRF1 STE12 RPB3 CST6 STH1 RRT14 SSL2 ZAP1 ASF1 SWI3 CBF1 TFA1 KTI12 ELF1 PCC1 IOC2 SWI6 ECM22 CDC73 MFT1 RRN9 ARP5 FKH2 PHO23 RPC31 DAL82 ESC8 HST3 HMS1 LEO1 SFL1 MED4 TOA1 WTM2	63	540			YAL056W				YBL034C
				YKR100C									YBR103W		GO Cellular Component (625 categories)							YCL067C				YBR075W		aromatic amino acid family catabolic process to alcohol via Ehrlich pathway [GO:0000949]	0.0001779	ARO10 PDC6 PDC5	3	4				YAL013W		regulation of exit from mitosis [GO:0007096]	1.746e-05	LTE1 CDC14 STE20 SPO12 MOB1 NET1 TEM1 CBK1	8	20			YAR053W				YBL045C
				YLR175W		GO Cellular Component (625 categories)							YBR278W									YCR038C				YBR127C		L-phenylalanine catabolic process [GO:0006559]	0.0004328	ARO10 PDC6 PDC5	3	5				YAL014C		cell cycle [GO:0007049]	5.26e-05	LTE1 BUD14 STE50 CDC53 ADY3 VPS64 RAD9 TFB3 CIN8 BIM1 GLC7 CDC14 ALK1 MLC1 SLD3 RME1 NOP7 SDA1 STE20 YNG2 CDC12 MOB1 STH1 MAD3 NET1 TPK1 MIF2 CLB4 FAR10 CDC3 TEM1 MIH1 SIS1 CNM67 TRF5 BUD17 VHS3 SLK19 KIP2	39	316			YBL008W				YBL075C
				YMR004W									YCR026C		Category	p-value	In Category from Cluster	k	f			YDL127W				YBR132C										YAL019W		ubiquitin-dependent protein catabolic process [GO:0006511]	0.0003793	UBX7 BSD2 CDC53 SAS4 SEM1 UBP9 UBP3 UBP6 RPN14 SCL1 RPT1 UBP10 RPN7	13	69			YBL013W				YBL080C
				YPL146C		Category	p-value	In Category from Cluster	k	f			YDL023C		nucleus [GO:0005634]	0.0001148	MAK16 RFA1 PSY4 SIF2 DPB3 SWI5 SSF2 UTP5 SPB4 YAP3 BRL1 DSN1 GZF3 TAH11 PRI2 EBP2 RIX7 APC2 TRM13 NOP8 RAT1 RIO1 RAD53 THP3	24	1965			YDR310C				YBR148W										YAL024C		ribosome biogenesis [GO:0042254]	0.000514	SPB1 DBP10 NOP14 MRPL11 NHP2 NOP6 UTP4 NOP16 NSA1 NOP7 SDA1 PXR1 FAF1 RRP14 NOP56 RSA3 UTP14 NOG2 ESF2 NOB1 NOC2 NOP4 RRP15	23	170			YBL015W				YBR058C-A
				YBR003W		nucleus [GO:0005634]	0.0006433	POL4 RSC6 REG1 MAK21 CHL4 ESC2 PPN1 DST1 MAD1 JJJ3 BYE1 CBF5 POB3 SKO1 NOP53 RVB2 SPN1	17	1965			YDL189W		nucleolus [GO:0005730]	0.0008208	MAK16 SSF2 UTP5 SPB4 EBP2 RIX7 NOP8	7	253			YDR432W				YBR170C										YAL035W		transcription initiation from RNA polymerase II promoter [GO:0006367]	0.0009805	TFG2 TFG1 CST6 SSL2 TFA1 DAL82 TOA1	7	26			YBL017C				YBR063C
				YDR254W		nucleoplasm [GO:0005654]	0.0009177	DST1 NOP53 RVB2	3	46			YDR146C									YER079C-A				YBR180W		MIPS Functional Classification (459 categories)								YAL048C									YBL039C				YBR072W
				YKL005C									YDR258C									YFR039C				YBR293W										YAR002W									YBL048W				YBR101C
				YER087W		MIPS Functional Classification (459 categories)							YDR312W		MIPS Functional Classification (459 categories)							YGL252C				YCL036W		Category	p-value	In Category from Cluster	k	f				YAR010C		GO Cellular Component (625 categories)							YBL073W				YBR133C
				YPL235W									YDR398W									YGR287C				YCL037C		amino acid/amino acid derivatives transport [20.01.07]	3.098e-06	AGP2 VBA2 BAP3 HNM1 MUP1 AVT1 SSH4 VBA1 AVT4 ODC2	10	45				YAR014C									YBL099W				YBR209W
				YMR098C		Category	p-value	In Category from Cluster	k	f			YEL022W		Category	p-value	In Category from Cluster	k	f			YHR005C				YCR023C		metabolism of arginine [01.01.03.05]	0.0008427	VBA2 ARG81 VBA1	3	6				YAR044W		Category	p-value	In Category from Cluster	k	f			YBL100C				YBR213W
				YDR028C		transcription elongation [11.02.03.01.04]	0.0002836	DST1 BYE1 SPN1	3	31			YFL002C		rRNA processing [11.04.01]	0.0005499	UTP5 SPB4 EBP2 NOP8 RAT1 RIO1	6	169			YHR031C				YCR045C		alcohol fermentation [02.16.01]	0.0008957	ARO10 PDC6 PDC5 NDE1	4	13				YAR062W		nucleus [GO:0005634]	4.468e-13	TFC3 SWC3 DEP1 FUN30 NUP60 HAP3 SAS3 RKM3 TBS1 RPB5 SWC5 PBP2 SPB1 YCR016W HMRA2 DBP10 PBP4 BDF2 SNU23 POL3 QRI1 CDC53 NOP14 MGT1 NHP2 NOP6 PRR2 ADY3 STE5 SAS4 RAD9 HDA2 TFB1 UTP4 TFC6 SEM1 TFB3 PRP3 LCD1 YDR514C RAD23 NOP16 SMB1 CHZ1 YER034W CAJ1 JHD1 THO1 FLO8 SLX8 YER130C GLC7 IES1 CDC14 RSC8 RPN14 SCL1 PNC1 RAD6 AFT1 NSA1 SLD3 SOH1 YRB30 SPO74 IME4 SPT16 RTF1 TFG2 PRP18 ECT1 RME1 NOP7 NUP57 T…	195	1965			YBR004C				YBR215W
				YDL024C									YGL050W									YHR182C-A				YCR102W-A										YBL011W		nucleolus [GO:0005730]	2.391e-08	SPB1 YCR016W RSA4 DBP10 NOP14 NHP2 NOP6 UTP4 NOP16 SLX8 GLC7 CDC14 NSA1 NOP7 SKI6 SDA1 YGR251W PXR1 ZUO1 SBP1 SPO12 FAF1 RRT14 NET1 RRP14 RAD27 RPF2 PWP1 NOP56 RSA3 FPR3 UTP14 RRN9 TRF5 NOG2 ESF2 TOP1 NOB1 NOC2 NOP4 RRP15	41	253			YBR013C				YBR237W
				YCR052W									YHL009C									YJL120W				YDL008W										YBL021C		nucleoplasm [GO:0005654]	2.261e-05	RTF1 NOP7 PXR1 STE12 RPB3 SHQ1 RAD27 MDN1 CDC73 NOG2 TOP1 LEO1	12	46			YBR038W				YBR270C
				YCR014C									YHR036W									YLL010C				YDL012C										YBL022C		polarisome [GO:0000133]	0.0005068	PEA2 SPA2 BUD6 MSB3	4	7			YBR044C				YCR008W
				YNL167C									YHR131C									YLL016W				YDL021W										YBL030C									YBR069C				YCR024C-A
				YAR028W									YIR010W									YLR028C				YDL029W										YBL052C		MIPS Functional Classification (459 categories)							YBR093C				YCR054C
				YDR060W									YJL110C									YLR183C				YDL054C										YBL081W									YBR110W				YCR079W
				YDR023W									YJL214W									YLR280C				YDL062W										YBL107C		Category	p-value	In Category from Cluster	k	f			YBR137W				YDL018C
				YNL198C									YJR046W									YML118W				YDL111C										YBR005W		budding, cell polarity and filament formation [43.01.03.05]	3.944e-05	SHE3 STE50 ABP1 ENT1 AFR1 PAM1 SEM1 YEL023C FLO8 BOI2 GLC7 PEA2 BUD27 MLC1 SEC9 STE20 YSC84 STE12 CDC12 TPM2 TPK1 RRP14 BUD2 KDX1 NAP1 SPA2 CDC3 BUD6 ATG17 BUD22 FKH2 TPM1 RAS2 CBK1 MSB3 BUD17 HMS1 BFR1 SSO1	39	312			YBR186W				YDL028C
				YDR363W									YJR154W									YNL158W				YDL170W										YBR030W		transcriptional control [11.02.03.04]	0.0005583	DEP1 SAS3 TBS1 SPB1 BDF2 KCS1 RAD9 HDA2 TFB1 TFB3 FLO8 YER130C UBP3 RSC8 AFT1 IME4 SPT16 TFG2 TFG1 STE12 RTT107 CST6 MOB1 STH1 SSL2 ZAP1 ASF1 TPK1 SWI3 ESS1 CBF1 TFA1 SWI6 ECM22 CDC73 ORC1 FKH2 PHO23 UBP10 ESF2 TOP1 HST3 HMS1 MED4 TOA1	45	426			YBR199W				YDL035C
				YDR452W									YKL045W									YNL164C				YDL177C										YBR057C		transcription elongation [11.02.03.01.04]	0.0005832	SPT16 RTF1 ESS1 ELF1 CDC73 MFT1 TOP1 LEO1	8	31			YBR208C				YDL058W
				YEL016C									YKL172W									YNL279W				YDL201W										YBR059C		protein folding and stabilization [14.01]	0.0007884	SSE2 GIM4 ECM10 CAJ1 MDJ1 ERJ5 ZUO1 CCT2 ESS1 LHS1 HSP104 FPR4 FPR3 YDJ1 STI1	15	93			YBR216C				YDL077C
				YJR097W									YKL194C									YOR104W				YDL216C										YBR064W		pheromone response, mating-type determination, sex-specific proteins [34.11.03.07]	0.0009867	SAS3 UBC4 SHE3 STE50 HMRA2 AFR1 STE5 VPS64 PEA2 AGA2 MF(ALPHA)2 MTL1 STE20 STE12 CDC12 CRP1 SWI3 YJR084W SPA2 FAR10 CDC3 ORC1 TPM1 CBK1	24	189			YBR240C				YDL082W
				YGL043W									YKL201C									YOR148C				YDL227C										YBR082C		cell growth / morphogenesis [40.01]	0.0009867	BUD14 SHE3 STE50 ABP1 PAM1 YEL023C BOI2 GLC7 NCS6 STE20 YSC84 CDC12 RRP14 BUD2 KTI12 ELF1 CDC3 ATG17 TPM1 CBK1 RHO5 MSB3 STI1 SSO1	24	189			YBR283C				YDL118W
													YLL034C									YPR125W				YDL236W										YBR124W									YBR296C				YDL119C
													YLL044W									YPR178W				YDR030C										YBR130C									YCL020W				YDL141W
													YLR127C													YDR046C										YBR131W									YCL055W				YDL167C
													YLR313C													YDR095C										YBR138C									YCR006C				YDL186W
													YNL304W													YDR106W										YBR150C									YCR017C				YDL192W
													YOL125W													YDR183W										YBR154C									YCR020W-B				YDL205C
													YOL144W													YDR211W										YBR169C									YCR087W				YDL224C
													YOR048C													YDR252W										YBR171W									YDL043C				YDR026C
													YOR119C													YDR323C										YBR172C									YDL051W				YDR057W
													YPL108W													YDR336W										YBR217W									YDL089W				YDR089W
													YPL153C													YDR337W										YBR231C									YDL090C				YDR111C
													YPL205C													YDR340W										YBR233W									YDL094C				YDR129C
													YPR045C													YDR379W										YBR266C									YDL109C				YDR180W
																										YDR380W										YBR271W									YDL115C				YDR231C
																										YDR495C										YBR273C									YDL130W				YDR287W
																										YDR522C										YBR290W									YDL149W				YDR333C
																										YDR540C										YCL001W									YDL154W				YDR348C
																										YER025W										YCL022C									YDL163W				YDR350C
																										YER038C										YCL032W									YDL178W				YDR352W
																										YER097W										YCL054W									YDL198C				YDR358W
																										YER113C										YCL074W									YDL199C				YDR410C
																										YER172C										YCR016W									YDL240W				YDR421W
																										YER181C										YCR072C									YDR024W				YDR434W
																										YFL001W										YCR088W									YDR055W				YDR436W
																										YFL010C										YCR095C									YDR072C				YDR461W
																										YFL029C										YCR096C									YDR080W				YDR464W
																										YFR005C										YCR105W									YDR100W				YDR468C
																										YGL015C										YDL010W									YDR102C				YDR488C
																										YGL026C										YDL011C									YDR118W				YDR508C
																										YGL055W										YDL031W									YDR219C				YDR518W
																										YGL076C										YDL053C									YDR232W				YDR520C
																										YGL077C										YDL070W									YDR256C				YEL015W
																										YGL084C										YDL071C									YDR270W				YEL017C-A
																										YGL095C										YDL098C									YDR277C				YEL042W
																										YGL124C										YDL102W									YDR282C				YEL065W
																										YGL197W										YDL103C									YDR306C				YER005W
																										YGL213C										YDL132W									YDR308C				YER056C
																										YGR018C										YDL148C									YDR344C				YER060W
																										YGR022C										YDL152W									YDR366C				YER061C
																										YGR025W										YDL161W									YDR371W				YER090W
																										YGR040W										YDL172C									YDR375C				YER140W
																										YGR051C										YDL173W									YDR376W				YER170W
																										YGR055W										YDL176W									YDR420W				YER185W
																										YGR057C										YDL200C									YDR453C				YFL040W
																										YGR060W										YDL202W									YDR475C				YFR012W
																										YGR082W										YDL208W									YDR526C				YFR053C
																										YGR087C										YDL213C									YEL011W				YGL074C
																										YGR097W										YDL214C									YEL020C				YGL081W
																										YGR134W										YDL217C									YEL067C				YGL082W
																										YGR139W										YDL239C									YER011W				YGL114W
																										YGR155W										YDR017C									YER059W				YGL116W
																										YGR160W										YDR049W									YER084W-A				YGL125W
																										YGR256W										YDR085C									YER103W				YGL158W
																										YHR011W										YDR103W									YER124C				YGL183C
																										YHR024C										YDR109C									YER147C				YGL186C
																										YHR150W										YDR114C									YER187W-A				YGL230C
																										YHR158C										YDR116C									YFL-TYA				YGL254W
																										YHR159W										YDR122W									YFL012W				YGL259W
																										YHR173C										YDR181C									YFL017W-A				YGR002C
																										YHR174W										YDR194C									YFL030W				YGR016W
																										YHR201C										YDR198C									YFR007W				YGR033C
																										YHR215W										YDR200C									YFR014C				YGR045C
																										YIL053W										YDR217C									YFR027W				YGR065C
																										YIL134W										YDR229W									YFR057W				YGR070W
																										YIR006C										YDR251W									YGL003C				YGR096W
																										YJL011C										YDR266C									YGL063W				YGR098C
																										YJL036W										YDR274C									YGL104C				YGR107W
																										YJL054W										YDR295C									YGL175C				YGR177C
																										YJL078C										YDR311W									YGL236C				YGR206W
																										YJL181W										YDR316W									YGL240W				YGR211W
																										YJL183W										YDR324C									YGL249W				YGR227W
																										YJL186W										YDR355C									YGR004W				YGR247W
																										YJL201W										YDR362C									YGR011W				YGR252W
																										YJR001W										YDR363W-A									YGR079W				YGR257C
																										YJR047C										YDR405W									YGR122W				YGR259C
																										YJR151C										YDR413C									YGR138C				YGR282C
																										YKL008C										YDR460W									YGR156W				YHR006W
																										YKL026C										YDR466W									YGR161W-C				YHR027C
																										YKL062W										YDR473C									YGR166W				YHR035W
																										YKL121W										YDR499W									YGR191W				YHR051W
																										YKL124W										YDR509W									YGR194C				YHR088W
																										YKL129C										YDR514C									YGR216C				YHR128W
																										YKL132C										YEL003W									YHL030W				YHR176W
																										YKL133C										YEL023C									YHR033W				YIL006W
																										YKR012C										YEL030W									YHR052W				YIL071C
																										YKR019C										YEL037C									YHR075C				YIL155C
																										YKR024C										YEL046C									YHR129C				YIL163C
																										YKR032W										YEL061C									YHR139C				YIR020W-B
																										YKR073C										YEL073C									YHR145C				YIR031C
																										YKR101W										YER002W									YHR157W				YIR041W
																										YLL004W										YER016W									YHR184W				YJL024C
																										YLL028W										YER029C									YHR212C				YJL051W
																										YLL030C										YER030W									YIL045W				YJL071W
																										YLL033W										YER034W									YIL095W				YJL098W
																										YLR030W										YER047C									YIL131C				YJL111W
																										YLR033W										YER048C									YIL150C				YJL128C
																										YLR041W										YER051W									YIL173W				YJL147C
																										YLR047C										YER063W									YIR027C				YJL162C
																										YLR083C										YER077C									YIR028W				YJL163C
																										YLR117C										YER098W									YJL007C				YJL170C
																										YLR134W										YER109C									YJL008C				YJL177W
																										YLR139C										YER114C									YJL039C				YJL218W
																										YLR143W										YER116C									YJL058C				YJR031C
																										YLR184W										YER128W									YJL087C				YJR091C
																										YLR230W										YER130C									YJL107C				YJR152W
																										YLR231C										YER133W									YJL109C				YKL040C
																										YLR269C										YER149C									YJL153C				YKL061W
																										YLR273C										YER151C									YJL172W				YKL075C
																										YLR289W										YFL013C									YJL198W				YKL090W
																										YLR311C										YFL016C									YJL219W				YKL140W
																										YLR334C										YFL023W									YJR002W				YKL162C
																										YLR368W										YFL038C									YJR036C				YKL215C
																										YLR374C										YFR010W									YJR053W				YKR041W
																										YLR411W										YFR028C									YJR112W-A				YKR052C
																										YLR415C										YFR033C									YJR136C				YLL001W
																										YLR428C										YFR037C									YJR150C				YLL005C
																										YLR434C										YFR041C									YKL047W				YLL019C
																										YLR445W										YGL004C									YKL070W				YLL057C
																										YLR461W										YGL011C									YKL118W				YLL065W
																										YML002W										YGL021W									YKL137W				YLR049C
																										YML005W										YGL023C									YKL139W				YLR057W
																										YML034W										YGL032C									YKL185W				YLR087C
																										YML040W										YGL037C									YKR015C				YLR107W
																										YML058W										YGL049C									YKR056W				YLR112W
																										YML082W										YGL052W									YKR064W				YLR129W
																										YML099C										YGL058W									YKR103W				YLR195C
																										YML120C										YGL068W									YLL014W				YLR233C
																										YML122C										YGL071W									YLL055W				YLR310C
																										YML130C										YGL089C									YLL058W				YLR347C
																										YMR032W										YGL106W									YLR037C				YLR395C
																										YMR054W										YGL108C									YLR060W				YLR402W
																										YMR057C										YGL110C									YLR080W				YLR403W
																										YMR058W										YGL111W									YLR098C				YLR451W
																										YMR082C										YGL113W									YLR111W				YML007W
																										YMR088C										YGL126W									YLR120C				YML038C
																										YMR093W										YGL127C									YLR122C				YML059C
																										YMR104C										YGL134W									YLR142W				YML086C
																										YMR110C										YGL137W									YLR144C				YMR011W
																										YMR117C										YGL164C									YLR152C				YMR048W
																										YMR119W										YGL170C									YLR156W				YMR053C
																										YMR119W-A										YGL176C									YLR213C				YMR056C
																										YMR122C										YGL192W									YLR217W				YMR061W
																										YMR140W										YGL207W									YLR241W				YMR075W
																										YMR145C										YGL211W									YLR265C				YMR100W
																										YMR217W										YGL239C									YLR277C				YMR166C
																										YMR227C										YGL244W									YLR302C				YMR169C
																										YMR230W										YGR005C									YLR353W				YMR170C
																										YMR247C										YGR006W									YLR393W				YMR174C
																										YMR282C										YGR007W									YLR458W				YMR177W
																										YMR297W										YGR009C									YML003W				YMR187C
																										YMR316C-A										YGR012W									YML023C				YMR206W
																										YNL014W										YGR023W									YML068W				YMR296C
																										YNL066W										YGR044C									YML081C-A				YMR317W
																										YNL101W										YGR054W									YML127W				YNL075W
																										YNL242W										YGR089W									YMR007W				YNL172W
																										YNL254C										YGR103W									YMR023C				YNL190W
																										YNL269W										YGR119C									YMR106C				YNL248C
																										YNL296W										YGR142W									YMR125W				YNL278W
																										YNR011C										YGR169C-A									YMR127C				YNL295W
																										YOL159C										YGR186W									YMR155W				YNR019W
																										YOR019W										YGR193C									YMR165C				YNR065C
																										YOR034C										YGR195W									YMR176W				YOL016C
																										YOR147W										YGR196C									YMR198W				YOL036W
																										YOR153W										YGR202C									YMR199W				YOL041C
																										YOR190W										YGR245C									YMR221C				YOL045W
																										YOR222W										YGR246C									YMR239C				YOL048C
																										YOR263C										YGR251W									YMR284W				YOL098C
																										YOR264W										YGR263C									YMR291W				YOL118C
																										YOR298W										YGR280C									YMR325W				YOL137W
																										YOR320C										YGR285C									YNL013C				YOL156W
																										YOR325W										YHL007C									YNL024C				YOL163W
																										YOR326W										YHL010C									YNL162W-A				YOR010C
																										YOR338W										YHL017W									YNL196C				YOR028C
																										YOR339C										YHL034C									YNL197C				YOR030W
																										YOR378W										YHL034W-A									YNL218W				YOR093C
																										YPL045W										YHR016C									YNL219C				YOR161C
																										YPL060W										YHR022C									YNL230C				YOR204W
																										YPL074W										YHR032W									YNL289W				YOR257W
																										YPL075W										YHR046C									YNL294C				YOR268C
																										YPL080C										YHR084W									YNL321W				YOR306C
																										YPL091W										YHR090C									YNL323W				YOR307C
																										YPL104W										YHR091C									YNL324W				YOR310C
																										YPL119C										YHR107C									YNR023W				YOR311C
																										YPL179W										YHR120W									YNR042W				YOR312C
																										YPL185W										YHR136C									YNR069C				YOR313C
																										YPL191C										YHR146W									YNR071C				YOR317W
																										YPL192C										YHR152W									YOL007C				YOR331C
																										YPL200W										YHR154W									YOL010W				YOR347C
																										YPL202C										YIL002C									YOL037C				YOR349W
																										YPL206C										YIL019W									YOL072W				YOR353C
																										YPL234C										YIL021W									YOL079W				YOR356W
																										YPL241C										YIL036W									YOL082W				YOR359W
																										YPL245W										YIL063C									YOL101C				YOR363C
																										YPR009W										YIL083C									YOL134C				YPL004C
																										YPR017C										YIL104C									YOR008C-A				YPL006W
																										YPR026W										YIL106W									YOR043W				YPL012W
																										YPR048W										YIL117C									YOR083W				YPL034W
																										YPR062W										YIL126W									YOR094W				YPL041C
																										YPR064W										YIL127C									YOR116C				YPL077C
																										YPR072W										YIL132C									YOR141C				YPL113C
																										YPR080W										YIL136W									YOR178C				YPL114W
																										YPR082C										YIL138C									YOR186W				YPL130W
																										YPR089W										YIL142C-A									YOR187W				YPL135W
																										YPR109W										YIL142W									YOR228C				YPL158C
																										YPR132W										YIL143C									YOR244W				YPL160W
																										YPR155C										YIL161W									YOR284W				YPL189W
																										YPR164W										YIL172C									YOR328W				YPL193W
																										YPR168W										YIR001C									YOR333C				YPL207W
																										YPR184W										YIR009W									YOR336W				YPL223C
																										YPR187W										YIR014W									YOR350C				YPL229W
																										YPR190C										YIR044C									YOR365C				YPL269W
																										YPR196W										YJL013C									YOR377W				YPR002W
																																				YJL037W									YOR385W				YPR005C
																																				YJL056C									YOR392W				YPR012W
																																				YJL076W									YOR394W				YPR016C
																																				YJL113W									YPL003W				YPR019W
																																				YJL115W									YPL116W				YPR024W
																																				YJL123C									YPL147W				YPR028W
																																				YJL164C									YPL151C				YPR078C
																																				YJL175W									YPL156C				YPR138C
																																				YJL176C									YPL159C				YPR141C
																																				YJL195C									YPL166W				YPR152C
																																				YJR014W									YPL167C				YPR159W
																																				YJR017C									YPL216W				YPR165W
																																				YJR018W									YPL250C				YPR191W
																																				YJR043C									YPL276W				YPR192W
																																				YJR052W									YPL281C
																																				YJR059W									YPR007C
																																				YJR060W									YPR013C
																																				YJR071W									YPR022C
																																				YJR072C									YPR031W
																																				YJR080C									YPR046W
																																				YJR084W									YPR053C
																																				YKL012W									YPR084W
																																				YKL018C-A									YPR085C
																																				YKL023W									YPR142C
																																				YKL028W									YPR150W
																																				YKL031W									YPR151C
																																				YKL037W									YPR156C
																																				YKL049C									YPR176C
																																				YKL059C									YPR199C
																																				YKL073W
																																				YKL082C
																																				YKL088W
																																				YKL089W
																																				YKL092C
																																				YKL095W
																																				YKL110C
																																				YKL113C
																																				YKL131W
																																				YKL145W
																																				YKL160W
																																				YKL161C
																																				YKL195W
																																				YKL198C
																																				YKR016W
																																				YKR023W
																																				YKR035C
																																				YKR035W-A
																																				YKR048C
																																				YKR081C
																																				YKR095W-A
																																				YLL021W
																																				YLL026W
																																				YLR020C
																																				YLR026C
																																				YLR045C
																																				YLR095C
																																				YLR106C
																																				YLR115W
																																				YLR148W
																																				YLR151C
																																				YLR176C
																																				YLR181C
																																				YLR182W
																																				YLR196W
																																				YLR197W
																																				YLR210W
																																				YLR221C
																																				YLR228C
																																				YLR238W
																																				YLR248W
																																				YLR314C
																																				YLR316C
																																				YLR319C
																																				YLR323C
																																				YLR382C
																																				YLR416C
																																				YLR418C
																																				YLR423C
																																				YLR449W
																																				YLR465C
																																				YML037C
																																				YML046W
																																				YML062C
																																				YML064C
																																				YML065W
																																				YML074C
																																				YML093W
																																				YMR014W
																																				YMR034C
																																				YMR036C
																																				YMR060C
																																				YMR068W
																																				YMR077C
																																				YMR089C
																																				YMR144W
																																				YMR159C
																																				YMR204C
																																				YMR207C
																																				YMR254C
																																				YMR270C
																																				YMR290W-A
																																				YMR311C
																																				YNL007C
																																				YNL019C
																																				YNL059C
																																				YNL063W
																																				YNL064C
																																				YNL068C
																																				YNL079C
																																				YNL093W
																																				YNL097C
																																				YNL098C
																																				YNL105W
																																				YNL133C
																																				YNL151C
																																				YNL161W
																																				YNL179C
																																				YNL180C
																																				YNL186W
																																				YNL187W
																																				YNL205C
																																				YNL210W
																																				YNL212W
																																				YNL215W
																																				YNL223W
																																				YNL225C
																																				YNL229C
																																				YNL231C
																																				YNL260C
																																				YNL267W
																																				YNL272C
																																				YNL293W
																																				YNL299W
																																				YNL314W
																																				YNL335W
																																				YNR008W
																																				YNR020C
																																				YNR027W
																																				YNR053C
																																				YNR054C
																																				YOL006C
																																				YOL017W
																																				YOL023W
																																				YOL024W
																																				YOL050C
																																				YOL071W
																																				YOL114C
																																				YOL123W
																																				YOR003W
																																				YOR025W
																																				YOR027W
																																				YOR032C
																																				YOR042W
																																				YOR053W
																																				YOR054C
																																				YOR056C
																																				YOR076C
																																				YOR082C
																																				YOR107W
																																				YOR114W
																																				YOR123C
																																				YOR140W
																																				YOR174W
																																				YOR179C
																																				YOR194C
																																				YOR195W
																																				YOR198C
																																				YOR199W
																																				YOR206W
																																				YOR216C
																																				YOR229W
																																				YOR309C
																																				YOR334W
																																				YPL009C
																																				YPL025C
																																				YPL043W
																																				YPL062W
																																				YPL096W
																																				YPL124W
																																				YPL141C
																																				YPL155C
																																				YPL173W
																																				YPL182C
																																				YPL232W
																																				YPL259C
																																				YPR018W
																																				YPR038W
																																				YPR039W
																																				YPR066W
																																				YPR108W
																																				YPR135W
																																				YPR143W
																																				YPR173C

## Sheet: 24h
GENES UP IN LN					21 genes			17 genes		GO Biological Process (2062 categories)								40 genes				189 genes		GO Biological Process (2062 categories)								243 genes		GO Biological Process (2062 categories)								255 genes		GO Biological Process (2062 categories)
					YDL169C			YBR166C										YMR311C				YAL061W										Q0130										YAL028W
					YEL059W			YFR046C		Category	p-value	In Category from Cluster	k	f				YCL067C				YAR027W		Category	p-value	In Category from Cluster	k	f				RPR1		Category	p-value	In Category from Cluster	k	f				YAL037W		Category	p-value	In Category from Cluster	k	f
					YHL010C			YJR152W		autophagic vacuole assembly [GO:0000045]	0.0004056	ATG1 ATG2	2	12				YLR025W				YAR028W		allantoin catabolic process [GO:0000256]	3.477e-09	DUR1,2 DAL1 DAL4 DAL2 DAL7 DAL3	6	7				SNR19		aerobic respiration [GO:0009060]	0.0002883	PET9 COX20 JAC1 MNP1 COX4 MDH1 MBR1 ADE16 AAC1	9	61				YAL060W		cellular carbohydrate metabolic process [GO:0044262]	0.0003425	ARA1 GLO2 AMS1 MDH2 GLO4	5	17
					YIL136W			YJR036C										YAL013W				YBL029C-A		purine base metabolic process [GO:0006144]	7.321e-06	DAL1 DAL4 DAL2 DAL7 DAL3	5	11				YAL014C										YAR003W		metabolic process [GO:0008152]	0.0008208	BDH1 YBR056W NFS1 PTC6 ADH7 YDL114W TPS2 PHO8 SPF1 HPA3 CEM1 GSY1 AMS1 SDT1 LSC2 PUT2 AYR1 CPS1 YJR149W SRY1 SPO14 YLL056C YLR345W YIM1 LAP2 NRK1 YNL134C MDH2 IDH2 ICL2	30	425
					YFL055W			YDR243C										YCR063W				YBL043W		carbohydrate metabolic process [GO:0005975]	1.307e-05	GLK1 GLC3 HXK1 MIG2 SOL4 IMA1 PCL7 SGA1 CTS1 YLR446W PGM2 GDB1	12	94				YAL048C		GO Cellular Component (625 categories)								YAR019C
					YNL328C			YFL032W										YNL098C				YBL045C		cellular response to oxidative stress [GO:0034599]	1.747e-05	PRX1 UGA2 MXR2 GRX1 YDL124W HSP12 YJR096W RCK2 GAD1 GCY1	10	67				YAL058W										YBL044W
					YKL092C			YOR036W		MIPS Functional Classification (459 categories)								YML118W				YBL048W		negative regulation of peptidase activity [GO:0010466]	9.041e-05	TFS1 PAI3 PBI2	3	4				YAR010C		Category	p-value	In Category from Cluster	k	f				YBL047C		GO Cellular Component (625 categories)
					YLL016W			YNL242W										YNL230C				YBL049W		trehalose biosynthetic process [GO:0005992]	0.0007421	TPS1 TSL1 PGM2	3	7				YAR020C		cell wall [GO:0005618]	0.0006586	SED1 SPI1 PRY3 HSP150 KRE9 PIR3 SUN4 HPF1 YOR214C	9	68				YBL050W
					YOR148C			YOR191W		Category	p-value	In Category from Cluster	k	f				YKL088W				YBL064C		urea catabolic process [GO:0043419]	0.0008151	DUR1,2 DUR3	2	2				YBL006C		fungal-type cell wall [GO:0009277]	0.0008622	SED1 SPI1 PRY3 HSP150 PIR3 YPS1 SUN4 YNL190W HPF1 YOR214C	10	85				YBR043C		Category	p-value	In Category from Cluster	k	f
					YPR150W			YBR069C		vacuolar/lysosomal transport [20.09.13]	3.092e-05	ATG1 APM2 ATG2 PEP12 YVC1	5	153				YOR223W				YBL078C		regulation of proteolysis [GO:0030162]	0.0008151	TFS1 PBI2	2	2				YBL025W										YBR044C		vacuole [GO:0005773]	8.332e-07	SLM4 UGA4 VPS41 PIB1 YDR352W PHO8 PRB1 ATG18 AMS1 DAP2 APE4 ATG32 BIT61 CPS1 AVT1 IML1 CCC1 BXI1 VNX1 VPS68 PEP4	21	162
					YBR148W			YOR087W										YMR098C				YBR006W										YBL030C										YBR050C		fungal-type vacuole membrane [GO:0000329]	2.213e-06	SLM4 ATG14 UGA4 VPS41 TMN2 PIB1 YDR352W PHO8 ATG18 AMS1 DAP2 AVT1 IML1 CCC1 YMR160W VNX1 VPS68	17	118
					YDR452W			YMR068W										YHR146W				YBR051W										YBL065W		MIPS Functional Classification (459 categories)								YBR052C		fungal-type vacuole lumen [GO:0000328]	1.742e-05	PRB1 APE4 CPS1 GAP1 PEP4	5	10
					YPR151C			YIL163C										YEL023C				YBR053C										YBL100C										YBR056W		vacuolar membrane [GO:0005774]	0.0001783	SLM4 UGA4 PIB1 YDR352W PHO8 ATG18 DAP2 BIT61 CPS1 AVT1 IML1 CCC1 BXI1 VNX1 VPS68	15	134
					YBR227C			YGL180W										YER124C				YBR126C		MIPS Functional Classification (459 categories)								YBR016W		Category	p-value	In Category from Cluster	k	f				YBR077C
					YIR030C			YIR025W										YPR045C				YBR151W										YBR039W		enzymatic activity regulation / enzyme regulator [18.02.01]	0.0004319	STE50 PMP1 PCL2 GIP2 YIP5 PIG2 MOB1 PCL1 MCK1 UBA3	10	78				YBR111C
					YDL026W			YHL019C										YER030W				YBR169C		Category	p-value	In Category from Cluster	k	f				YBR054W		metabolism of vitamins, cofactors, and prosthetic groups [01.07]	0.0007495	JAC1 PNC1 ARN2 GTT1 PCD1 SNO4 ISU1	7	43				YBR128C		MIPS Functional Classification (459 categories)
					YDL239C			YOR042W										YIL063C				YBR183W		protease inhibitor [18.02.01.02.03]	3.181e-06	YHR138C TFS1 PAI3 PBI2	4	5				YBR117C										YBR147W
					YKL049C													YOR119C				YBR208C		catabolism of nitrogenous compounds [01.02.02.09]	3.181e-06	DAL1 DAL2 DAL7 DAL3	4	5				YBR124W										YBR149W		Category	p-value	In Category from Cluster	k	f
					YJL144W													YOR194C				YBR230C		purin nucleotide/nucleoside/nucleobase metabolism [01.03.01]	0.00017	DUR1,2 CPD1 DAL1 DAL7 DAL3 ISN1	6	30				YBR136W										YBR168W		nitrogen, sulfur and selenium metabolism [01.02]	0.0001865	UGA4 IRC7 UGA1 CPS1 OPT1 YJR149W ALT1 ATO2 ARG1	9	54
					YIR014W													YOR216C				YBR241C		C-compound and carbohydrate transport [20.01.03]	0.0003501	YBR241C GLK1 VPS73 DUR3 ESBP6 ODC1	6	34				YBR222C										YBR177C
					YGL004C													YDR283C				YBR298C		metabolism of urea (urea cycle) [01.01.05.03]	0.0004332	DUR1,2 CAR2 CAR1	3	6				YBR225W										YBR182C
																		YER159C				YCL033C		degradation of arginine [01.01.03.05.02]	0.0008151	CAR2 CAR1	2	2				YBR232C										YBR199W
																		YCL001W				YCL034W		oxidative stress response [32.01.01]	0.0008933	PRX1 UGA2 MXR2 GRX1 HSP12 CTT1 GAD1	7	55				YBR269C										YBR203W
																		YDR355C				YCL035C		metabolism of energy reserves (e.g. glycogen, trehalose) [02.19]	0.0009966	TPS1 GLC3 IMA1 IMA4 TSL1 PGM2 GDB1	7	56				YBR277C										YBR211C
																		YPL124W				YCL040W										YBR284W										YBR234C
																		YBR019C				YCR030C										YBR286W										YBR235W
																		YLL010C				YCR061W										YCL010C										YBR272C
																		YDR146C				YDL113C										YCL012C										YBR287W
																		YCL076W				YDL124W										YCL032W										YCL014W
																		YIL154C				YDL200C										YCL074W										YCL017C
																		YJR018W				YDL215C										YCR001W										YCL047C
																		YIR044C				YDL223C										YCR023C										YCR006C
																		YGR053C				YDR059C										YCR024C-A										YCR009C
																		YKL023W				YDR085C										YCR051W										YCR027C
																		YDL139C				YDR196C										YCR083W										YCR076C
																		YJR021C				YDR220C										YCR097W-A										YCR079W
																		YGR196C				YDR242W										YCR100C										YCR099C
																		YJL119C				YDR254W										YCR106W										YCR105W
																		YHR090C				YDR287W										YDL011C										YDL087C
																		YBR114W				YDR380W										YDL021W										YDL114W
																						YDR391C										YDL023C										YDL130W-A
																						YDR512C										YDL046W										YDL142C
																						YDR533C										YDL115C										YDL177C
																						YEL011W										YDL126C										YDL210W
																						YEL012W										YDL127W										YDL220C
																						YEL038W										YDL222C										YDL238C
																						YEL039C										YDR029W										YDR022C
																						YER033C										YDR070C										YDR074W
																						YER051W										YDR077W										YDR080W
																						YER053C										YDR122W										YDR090C
																						YER066W										YDR215C										YDR107C
																						YER067W										YDR231C										YDR129C
																						YER084W										YDR241W										YDR178W
																						YER119C										YDR306C										YDR185C
																						YER184C										YDR310C										YDR272W
																						YFL014W										YDR342C										YDR274C
																						YFL030W										YDR381C-A										YDR293C
																						YFR008W										YDR453C										YDR313C
																						YFR014C										YDR455C										YDR315C
																						YFR053C										YDR476C										YDR317W
																						YGL104C										YDR509W										YDR352W
																						YGL126W										YDR525W										YDR369C
																						YGL196W										YDR537C										YDR379C-A
																						YGL199C										YEL013W										YDR419W
																						YGL208W										YEL017C-A										YDR481C
																						YGL209W										YEL048C										YDR504C
																						YGL250W										YEL053W-A										YDR513W
																						YGR006W										YEL067C										YDR524C
																						YGR008C										YEL073C										YEL006W
																						YGR044C										YER014W										YEL009C-A
																						YGR088W										YER034W										YEL031W
																						YGR190C										YER035W										YEL058W
																						YGR237C										YER038C										YEL060C
																						YGR247W										YER039C-A										YEL062W
																						YGR248W										YER054C										YEL063C
																						YGR287C										YER063W										YEL066W
																						YHL016C										YER076C										YER019W
																						YHL021C										YER077C										YER046W
																						YHR001W-A										YER101C										YER061C
																						YHR016C										YER104W										YER085C
																						YHR087W										YER116C										YER100W
																						YHR097C										YER120W										YER121W
																						YHR137W										YER150W										YER135C
																						YHR138C										YER162C										YER142C
																						YHR190W										YER179W										YER152C
																						YIL050W										YER188W										YER153C
																						YIL065C										YFL015C										YER158C
																						YIL072W										YFL015W-A										YER186C
																						YIL087C										YFL067W										YFL003C
																						YIL099W										YFR017C										YFL012W
																						YIL111W										YFR018C										YFL026W
																						YIL113W										YFR026C										YFR015C
																						YIL138C										YFR054C										YFR021W
																						YIR027C										YFR056C										YFR055W
																						YIR028W										YGL014W										YGL002W
																						YIR029W										YGL018C										YGL005C
																						YIR030W-A										YGL037C										YGL047W
																						YIR031C										YGL045W										YGL063W
																						YIR032C										YGL068W										YGL121C
																						YIR036C										YGL075C										YGL128C
																						YJL107C										YGL096W										YGL156W
																						YJL108C										YGL120C										YGL166W
																						YJL155C										YGL125W										YGL176C
																						YJL161W										YGL161C										YGL224C
																						YJL163C										YGL162W										YGL235W
																						YJL164C										YGL187C										YGL239C
																						YJL213W										YGL211W										YGL251C
																						YJL221C										YGL229C										YGR019W
																						YJR008W										YGR021W										YGR070W
																						YJR060W										YGR037C										YGR092W
																						YJR091C										YGR127W										YGR098C
																						YJR096W										YGR141W										YGR149W
																						YKL031W										YGR174C										YGR153W
																						YKL091C										YGR177C										YGR154C
																						YKL102C										YGR197C										YGR161C
																						YKL103C										YGR201C										YGR206W
																						YKL151C										YGR205W										YGR244C
																						YKL164C										YGR246C										YGR281W
																						YKR034W										YGR293C										YHL028W
																						YLR001C										YHL005C										YHR012W
																						YLR080W										YHL034C										YHR028C
																						YLR097C										YHL034W-A										YHR029C
																						YLR125W										YHL047C										YHR037W
																						YLR142W										YHR004C										YHR051W
																						YLR164W										YHR070W										YHR067W
																						YLR178C										YHR104W										YHR074W
																						YLR248W										YHR105W										YHR100C
																						YLR251W										YHR177W										YHR113W
																						YLR257W										YHR209W										YHR189W
																						YLR270W										YIL045W										YIL006W
																						YLR286C										YIL054W										YIL007C
																						YLR312C										YIL055C										YIL033C
																						YLR356W										YIL089W										YIL034C
																						YLR423C										YIL106W										YIL049W
																						YLR438W										YIL143C										YIL062C
																						YLR446W										YIL160C										YIL071C
																						YML070W										YIL169C										YIL073C
																						YML100W										YIL174W										YIL086C
																						YML120C										YIR038C										YIL097W
																						YMR028W										YJL017W										YIL107C
																						YMR053C										YJL022W										YIL124W
																						YMR081C										YJL056C										YIL146C
																						YMR090W										YJL078C										YIL153W
																						YMR103C										YJL159W										YIL165C
																						YMR105C										YJL174W										YIL167W
																						YMR133W										YJL195C										YIL172C
																						YMR174C										YJL199C										YIR015W
																						YMR206W										YJL214W										YJL037W
																						YMR250W										YJR046W										YJL058C
																						YMR254C										YJR052W										YJL141C
																						YMR262W										YJR059W										YJL170C
																						YMR297W										YJR077C										YJL172W
																						YNL015W										YJR080C										YJL182C
																						YNL046W										YJR085C										YJL201W
																						YNL105W										YJR114W										YJL212C
																						YNL115C										YJR120W										YJR001W
																						YNL125C										YJR128W										YJR011C
																						YNL168C										YJR146W										YJR094C
																						YNL187W										YJR157W										YJR125C
																						YNL200C										YKL033W										YJR138W
																						YNL223W										YKL085W										YJR149W
																						YNL274C										YKL093W										YJR154W
																						YOL016C										YKL107W										YKL095W
																						YOL084W										YKL124W										YKL161C
																						YOR003W										YKL150W										YKL171W
																						YOR111W										YKL163W										YKL185W
																						YOR114W										YKL194C										YKL188C
																						YOR120W										YKR035C										YKL218C
																						YOR121C										YKR035W-A										YKR017C
																						YOR152C										YKR052C										YKR018C
																						YOR155C										YKR100C										YKR031C
																						YOR161C										YLL023C										YKR039W
																						YOR173W										YLL063C										YKR063C
																						YOR186W										YLR028C										YKR075C
																						YOR220W										YLR091W										YKR093W
																						YOR221C										YLR112W										YLL056C
																						YOR235W										YLR120C										YLR089C
																						YOR348C										YLR151C										YLR209C
																						YOR391C										YLR258W										YLR220W
																						YPL004C										YLR279W										YLR246W
																						YPL018W										YLR465C										YLR267W
																						YPL035C										YML030W										YLR271W
																						YPL111W										YML037C										YLR345W
																						YPL123C										YML086C										YML034C-A
																						YPL134C										YMR041C										YML047W-A
																						YPL155C										YMR056C										YML098W
																						YPL280W										YMR077C										YML099C
																						YPR178W										YMR140W										YML099W-A
																						YPR184W										YMR145C										YML128C
																																YMR151W										YMR017W
																																YMR159C										YMR029C
																																YMR169C										YMR124W
																																YMR175W										YMR136W
																																YMR180C										YMR152W
																																YMR204C										YMR155W
																																YMR213W										YMR160W
																																YMR251W										YMR256C
																																YMR291W										YMR261C
																																YMR315W										YMR266W
																																YMR322C										YMR275C
																																YNL012W										YNL045W
																																YNL019C										YNL052W
																																YNL034W										YNL092W
																																YNL057W										YNL117W
																																YNL063W										YNL127W
																																YNL066W										YNL129W
																																YNL093W										YNL134C
																																YNL100W										YNL160W
																																YNL158W										YNL173C
																																YNL167C										YNL197C
																																YNL190W										YNL265C
																																YNL194C										YNL266W
																																YNL195C										YNL293W
																																YNL269W										YNL305C
																																YNL278W										YNL314W
																																YNL282W										YNL321W
																																YNL289W										YNR002C
																																YNL307C										YNR041C
																																YOL048C										YNR068C
																																YOL052C-A										YNR074C
																																YOL071W										YOL058W
																																YOL109W										YOL082W
																																YOL125W										YOL088C
																																YOL134C										YOL126C
																																YOL155C										YOL129W
																																YOR008C-A										YOL147C
																																YOR019W										YOR020W-A
																																YOR135C										YOR028C
																																YOR140W										YOR035C
																																YOR147W										YOR040W
																																YOR214C										YOR059C
																																YOR253W										YOR125C
																																YOR292C										YOR136W
																																YOR298C-A										YOR179C
																																YOR331C										YOR185C
																																YPL135W										YOR228C
																																YPL186C										YOR245C
																																YPL196W										YOR278W
																																YPR027C										YOR289W
																																YPR038W										YOR316C
																																YPR039W										YOR345C
																																YPR066W										YOR386W
																																YPR106W										YPL031C
																																										YPL047W
																																										YPL054W
																																										YPL154C
																																										YPL164C
																																										YPL167C
																																										YPL203W
																																										YPL247C
																																										YPL265W
																																										YPR003C
																																										YPR006C
																																										YPR148C
																																										YPR195C

## Sheet: 96h
GENES UP IN LN						211 genes		GO Biological Process (2062 categories)							70 genes		GO Biological Process (2062 categories)							76 genes		GO Biological Process (2062 categories)							53 genes		GO Biological Process (2062 categories)							144 genes		GO Biological Process (2062 categories)
						YAL025C									YCL059C									YCR015C									YNL110C									YAR010C
						YNL162W		Category	p-value	In Category from Cluster	k	f			YJL072C		Category	p-value	In Category from Cluster	k	f			YLR167W		Category	p-value	In Category from Cluster	k	f			YPL198W		Category	p-value	In Category from Cluster	k	f			YAR064W		Category	p-value	In Category from Cluster	k	f
						YJL136C		maturation of SSU-rRNA from tricistronic rRNA transcript (SSU-rRNA, 5.8S rRNA, LSU-rRNA) [GO:0000462]	<1e-14	RPS8A RPS11B RPS6B RPS9B RPS14A RPS16B NOP14 UTP4 UTP5 SNU13 RPS24A SLX9 RPS23A UTP8 RPS27B RPS24B UTP25 SOF1 UTP13 RPS1A RPS1B ECM16 RRP12 RPS9A NAN1	25	60			YKL122C		ribosome biogenesis [GO:0042254]	1.673e-07	UTP20 MAK5 REI1 KRR1 DBP10 TSR1 NOP6 UTP6 ALB1 SDO1 ESF2 BUD21	12	170			YLR212C		translation [GO:0006412]	<1e-14	EFB1 RPL19B GRS1 RPL21A RPL12A RPL7A RPL28 RPL1B RPS25A RPS5 RPL8B RLP24 RPS31 RPL37A RPL38 RPS17A RPP2A RPS15 GLN4 RPL20B ALA1 RPL21B RPL33A CDC60 RPL1A RPS23B	26	318			YPR010C		translational initiation [GO:0006413]	0.0003622	GCN3 NIP1 CDC33 PRT1	4	43			YBR017C		protein import into nucleus [GO:0006606]	0.0005583	KAP104 KAP123 NMD5 MLP1 RNA1	5	32
						YNL129W		ribosome biogenesis [GO:0042254]	<1e-14	RPS6B RPS9B RPS14A NOP14 NHP2 MAK21 UTP4 UTP5 SNU13 CGR1 DBP3 RPS2 SLX9 UTP8 RPS0A SDA1 UTP25 RPL40A URB2 URB1 EBP2 RPL40B SOF1 RIX7 RPS0B CBF5 NOP56 UTP13 RPP0 UTP14 ERB1 ECM16 RRB1 RLP7 RPS7B NOG2 BRX1 YTM1 RRS1 NOP58 RRP12 NOP4 RPS9A NOG1 NAN1 NIP7	46	170			YBL004W		endonucleolytic cleavage in ITS1 to separate SSU-rRNA from 5.8S rRNA and LSU-rRNA from tricistronic rRNA transcript (SSU-rRNA, 5.8S rRNA, LSU-rRNA) [GO:0000447]	3.3e-06	UTP20 KRR1 UTP6 RPS18B ESF2 BUD21	6	40			YOR206W		ribosome biogenesis [GO:0042254]	1.847e-06	SPB1 LOC1 RPL8B RLP24 RPS31 DBP9 UTP15 HAS1 NOP2 RPS15 NOC2	11	170			YJL026W		rRNA processing [GO:0006364]	0.000857	ROK1 RPP1 RRP3 EMG1 TSR2 NOP15 DBP2	7	195			YBR026C
						YDR281C		translation [GO:0006412]	<1e-14	MAK16 RPS8A RPL23A RPL32 RPS11B RPL19A RPS6B RPS9B RPS14A RPS29B RPL31A RPP1A RPL13A RPS16B RPP1B RPL35A SES1 KRS1 RPP2B RPL12B RPL27B RPL34A RPS24A RPS26B RPL29 RPL30 RPL24A RPS2 RPL9A RPS26A RPL26B RPS23A RPL24B RPS0A RPL27A YHR020W RPS27B RPL2B RPL34B RPS24B RPL16A RPL40A RPS21B RPS4A RPL14A RPL17A RPS21A RPL40B RPS0B RPL22A YEF3 RPS28B RPS25B RPP0 RPL26A RPS22B RPS1A RPL6B RPS1B RPL6A RPL13B …	81	318			YNR054C		rRNA processing [GO:0006364]	5.301e-06	UTP20 LSM2 MAK5 KRR1 DBP10 TSR1 NOP6 UTP6 SDO1 ESF2 BUD21	11	195			YIL167W									YNL112W									YBR079C
						YML104C		rRNA processing [GO:0006364]	<1e-14	POP5 RPS6B RPS9B RPS14A NOP14 NHP2 UTP4 UTP5 SNU13 CGR1 RPL30 DBP3 RPS2 SLX9 UTP8 NSR1 RPS0A UTP25 RPS21B URB2 URB1 EBP2 RPS21A SOF1 RPS0B CBF5 PWP1 NOP56 UTP13 UTP14 ERB1 ECM16 RRB1 RPS7B SSB2 DIS3 YTM1 NOP58 NOP4 RPS9A NOG1 NAN1 NIP7 MRD1	44	195			YLR022C		ribosomal large subunit biogenesis [GO:0042273]	3.882e-05	MAK5 REI1 YDL063C ALB1 SDO1	5	37			YBL027W									YOR340C									YBR106W
						YPL131W		ribosomal large subunit assembly [GO:0000027]	6.71e-11	MAK21 RPL12B DBP3 SQT1 RPP0 RPL6B RPL6A BRX1 RPL25 RPL3 RPL5 NIP7 RPL11A	13	38			YPL111W		endonucleolytic cleavage to generate mature 5'-end of SSU-rRNA from (SSU-rRNA, 5.8S rRNA, LSU-rRNA) [GO:0000472]	0.0002252	UTP20 UTP6 ESF2 BUD21	4	29			YBR121C		GO Cellular Component (625 categories)							YPL265W		GO Cellular Component (625 categories)							YBR114W
						YOR167C		rRNA export from nucleus [GO:0006407]	8.332e-08	RPS26B RPS2 RPS26A RPS0A RPS0B RPS28B RPS19B RPS28A RPS10A	9	27			YDL063C									YOR079C									YBL068W									YBR159W
						YOR294W		ribosomal large subunit biogenesis [GO:0042273]	1.47e-07	MAK16 PUF6 SDA1 RIX7 ERB1 RLP7 YTM1 RRS1 NOG1 NIP7	10	37			YMR134W									YOR312C		Category	p-value	In Category from Cluster	k	f			YMR041C		Category	p-value	In Category from Cluster	k	f			YBR171W
						YHR029C		endonucleolytic cleavage in ITS1 to separate SSU-rRNA from 5.8S rRNA and LSU-rRNA from tricistronic rRNA transcript (SSU-rRNA, 5.8S rRNA, LSU-rRNA) [GO:0000447]	3.288e-07	NOP14 RPS0A RPS21B RPS21A RPS0B UTP13 UTP14 RRS1 NOP58 MRD1	10	40			YJL110C		GO Cellular Component (625 categories)							YMR093W		ribosome [GO:0005840]	5.784e-14	EFB1 RPL19B YBL028C RPL21A RPL12A RPL7A RPL28 RPL1B RPS25A RPS5 RPL8B RLP24 RPS31 RPL37A RPL38 RPS17A RPP2A RPS15 RPL20B RPL21B RPL33A RPL1A RPS23B	23	310			YPL044C		nucleolus [GO:0005730]	0.000156	RSA4 ROK1 RRP3 EMG1 NOP15 NOP8 RPA43 RPL7B RPA135	9	253			YBR281C
						YPL012W		allantoin catabolic process [GO:0000256]	6.338e-07	DUR1,2 DAL1 DAL2 DAL7 DAL3	5	7			YIL049W									YPR104C		cytosolic large ribosomal subunit [GO:0022625]	2.958e-13	RPL19B RPL21A RPL12A RPL7A RPL28 RPL1B RPL8B RPL37A RPL38 RPP2A RPL20B RPL21B RPL33A RPL1A	14	88			YKL120W		stress granule [GO:0010494]	0.0005055	NIP1 CDC33 PRT1	3	20			YCR026C
						YKL143W		endonucleolytic cleavage to generate mature 3'-end of SSU-rRNA from (SSU-rRNA, 5.8S rRNA, LSU-rRNA) [GO:0000461]	1.014e-06	RPS0A RPS21B RPS21A RPS0B	4	4			YOL140W		Category	p-value	In Category from Cluster	k	f			YOL040C		ribonucleoprotein complex [GO:0030529]	4.952e-13	RPL19B RPL21A RPL12A RPL7A RPL28 RPL1B RPS25A RPS5 RPL8B RPS31 RPL37A RPL38 RPS17A UTP15 RPP2A RPS15 BFR1 RPL20B RPL21B RPL33A RPL1A RPS23B	22	307			YAL040C									YCR063W
						YDL081C		ribosomal small subunit assembly [GO:0000028]	2.404e-06	RPS11B RPS14A NSR1 RPS0A RPS27B RPS0B	6	14			YOR169C		90S preribosome [GO:0030686]	6.378e-08	UTP20 KRR1 TSR1 NOP6 RPS13 UTP6 RPS3 ESF2 BUD21	9	74			YNL061W		intracellular [GO:0005622]	2.305e-06	RPL19B RPL21A RPL7A RPL28 RPL1B RPS5 RPS31 RPL37A RPL38 RPS17A RPP2A REX4 RPL21B RPL33A RPL1A RPS23B	16	381			YDR242W									YDL043C
						YBL042C		positive regulation of transcription from RNA polymerase I promoter [GO:0045943]	2.096e-05	UTP4 UTP5 UTP8 SCH9 NAN1	5	12			YML026C		cytosolic small ribosomal subunit [GO:0022627]	2.273e-07	FUN12 RPS13 RPS22A RPS27A RPS29A RPS18B RPS3 RPS30B	8	62			YCL046W		preribosome, large subunit precursor [GO:0030687]	6.925e-06	YBL028C SPB1 LOC1 RLP24 HAS1 NOP2	6	44			YGR109C		MIPS Functional Classification (459 categories)							YDL138W
						YJL212C		purine base metabolic process [GO:0006144]	0.0002803	DAL1 DAL2 DAL7 DAL3	4	11			YOL017W		ribonucleoprotein complex [GO:0030529]	2.993e-06	UTP20 LSM2 KRR1 RPS13 UTP6 RPL39 RPS22A SRP21 RPS27A RPS29A RPS18B RPS3 BUD21 RPS30B	14	307			YMR290C		cytosolic small ribosomal subunit [GO:0022627]	5.167e-05	RPS25A RPS5 RPS31 RPS17A RPS15 RPS23B	6	62			YGL171W									YDL238C
						YLL034C		ammonia assimilation cycle [GO:0019676]	0.0003068	GLT1 PUT4 GDH1	3	5			YGL098W		nucleolus [GO:0005730]	6.117e-05	UTP20 LSM2 MAK5 KRR1 DBP10 TSR1 NOP6 UTP6 RPA34 ESF2 BUD21	11	253			YJL194W		nucleolus [GO:0005730]	7.983e-05	YBL028C SPB1 LOC1 RLP24 DBP9 UTP15 HAS1 NOP2 REX4 NOC2 FHL1	11	253			YGR187C		Category	p-value	In Category from Cluster	k	f			YDR075W
						YHL011C		translational elongation [GO:0006414]	0.0005365	RPP1A RPP1B RPP2B YEF3 RPP0	5	22			YDR449C		intracellular [GO:0005622]	0.0001499	REI1 RPS13 UTP6 BUR6 RHO3 RPL39 RPS22A ECM25 RPS27A RPS29A RPS18B RPS3 RPS30B	13	381			YOR335C		small ribosomal subunit [GO:0015935]	0.0004152	RPS5 RPS15 RPS23B	3	14			YOR273C		rRNA processing [11.04.01]	5.18e-05	RSA4 ROK1 RPP1 RRP3 EMG1 TSR2 DBP2 NOP8	8	169			YDR090C
						YGR159C		ribosomal large subunit export from nucleus [GO:0000055]	0.0006679	SDA1 NMD3 RIX7 NOG2 RRS1	5	23			YJR138W									YEL054C									YGL105W		translation initiation [12.04.01]	0.000273	GCN3 NIP1 CDC33 PRT1	4	40			YDR091C
						YMR014W		ribosomal small subunit biogenesis [GO:0042274]	0.0008219	NOP14 UTP25 LTV1 BUD22 RPS19B	5	24			YDL224C									YMR217W									YLR060W									YDR455C
						YLR451W									YLR388W		MIPS Functional Classification (459 categories)							TRNA-Y		MIPS Functional Classification (459 categories)							YHR179W									YDR465C
						YMR194W		GO Cellular Component (625 categories)							YDL031W									YLR232W									YKR026C									YDR508C
						YKR034W									YJL201W		Category	p-value	In Category from Cluster	k	f			YBR137W		Category	p-value	In Category from Cluster	k	f			YDR419W									YDR514C
						YPR112C		Category	p-value	In Category from Cluster	k	f			YKL205W		rRNA processing [11.04.01]	1.304e-06	UTP20 LSM2 MAK5 KRR1 DBP10 TSR1 NOP6 UTP6 SDO1 ESF2 BUD21	11	169			YPR135W		ribosomal proteins [12.01.01]	5.185e-14	RPL19B RPL21A RPL12A RPL7A RPL28 RPL1B RPS25A RPS5 RPL8B RPS31 RPL37A DBP9 RPL38 RPS17A RPP2A RPS15 RPL20B RPL21B RPL33A RPL1A RPS23B	21	246			YOL144W									YEL046C
						YDL171C		cytosolic large ribosomal subunit [GO:0022625]	<1e-14	RPL23A RPL32 RPL19A RPL31A RPP1A RPL13A RPP1B RPL35A RPP2B RPL12B RPL27B RPL34A RPL29 RPL30 RPL24A RPL9A RPL26B RPL24B RPL27A NMD3 RPL2B RPL34B RPL16A RPL40A RPL14A RPL17A RPL40B RPL22A RPP0 RPL26A RPL6B RPL6A RPL13B RPL36A RPL20A RPL9B RPL42A RPL18B RPL25 RPL3 RPL33B RPL5 NIP7 RPL43A RPL11A	45	88			YEL014C		ribosomal proteins [12.01.01]	0.0002373	MAK5 DBP10 RPS13 RPL39 RPS22A RPS27A RPS29A RPS18B RPS3 RPS30B	10	246			YLR276C		aminoacyl-tRNA-synthetases [12.10]	0.0008013	GRS1 GLN4 ALA1 CDC60	4	39			YLR237W									YEL048C
						YIR027C		cytosolic small ribosomal subunit [GO:0022627]	<1e-14	RPS8A RPS11B RPS6B RPS9B RPS14A RPS29B RPS16B RPS24A RPS26B RPS2 RPS26A RPS23A RPS0A RPS27B RPS24B RPS21B RPS4A RPS21A RPS0B RPS28B RPS25B RPS22B RPS1A RPS1B ASC1 RPS7B RPS19B RPS28A RPS10A RPS12 RPS9A	31	62			YNL111C									YCR087W									YOR221C									YEL067C
						YNL141W		small-subunit processome [GO:0032040]	<1e-14	RPS6B RPS9B RPS14A NOP14 UTP4 UTP5 SNU13 RPS2 UTP8 UTP25 SOF1 NOP56 UTP13 UTP14 ECM16 RPS7B NOP58 RPS9A NAN1	19	47			YDL036C									YGL076C									YER060W-A									YER003C
						YCL064C		90S preribosome [GO:0030686]	<1e-14	RPS8A RPS11B RPS9B RPS14A NOP14 UTP4 SLX9 UTP8 RPS0A RPS4A SOF1 CBF5 NOP56 UTP13 RPP0 RPS1A RPS1B BUD22 ECM16 NOP58 RRP12 RPS9A NAN1 MRD1	24	74			YDR315C									YPL143W									YCR072C									YER014W
						YLR344W		ribonucleoprotein complex [GO:0030529]	<1e-14	RPS8A RPL23A RPL32 RPS11B RPL19A RPS6B RPS9B RPS14A RPS29B RPL31A RPP1A RPL13A RPS16B RPP1B NOP14 RPL35A NHP2 UTP4 RPP2B UTP5 RPL12B RPL27B SNU13 RPL34A RPS24A RPS26B RPL29 RPL30 RPL24A RPS2 RPL9A RPS26A RPL26B RPS23A UTP8 RPL24B RPS0A RPL27A RPS27B RPL2B RPL34B RPS24B UTP25 RPL16A RPL40A RPS21B RPS4A RPL14A RPL17A RPS21A RPL40B SOF1 RPS0B RPL22A CBF5 NOP56 UTP13 RPS28B RPS25B RPP0 RPL26A RPS22B …	89	307			YGL202W									YMR098C									YLR400W									YER062C
						YJL200C		ribosome [GO:0005840]	<1e-14	MAK16 RPS8A RPL23A RPL32 RPS11B RPL19A RPS6B RPS9B RPS14A RPS29B RPL31A RPP1A RPL13A RPS16B RPP1B RPL35A RPP2B RPL12B RPL27B RPL34A RPS24A RPS26B RPL29 RPL30 RPL24A RPS2 RPL9A RPS26A RPL26B RPS23A RPL24B RPS0A RPL27A YHR020W RPS27B RPL2B RPL34B RPS24B RPL16A RPL40A RPS21B YJL213W RPS4A RPL14A RPL17A RPS21A RPL40B RPS0B RPL22A YEF3 RPS28B RPS25B RPP0 RPL26A RPS22B RPS1A RPL6B RPS1B RPL6A RPL13B RP…	80	310			YBL029W									YPR132W									YOL139C									YER079W
						YNL002C		nucleolus [GO:0005730]	<1e-14	MAK16 RPS6B RPS9B RPS14A NOP14 NHP2 MAK21 UTP4 UTP5 PUF6 SNU13 POL5 CGR1 DBP3 RPS2 SLX9 UTP8 NSR1 SDA1 UTP25 URB2 RPA12 URB1 EBP2 SOF1 RIX7 CBF5 PWP1 NOP56 UTP13 UTP14 ERB1 ECM16 RRB1 RLP7 RPS7B NOG2 DIS3 BRX1 YTM1 RRS1 NOP58 RRP12 NOP4 RPS9A NOG1 NAN1 NIP7 MRD1	49	253			YGL024W									YGR191W									YGR119C									YER083C
						YHR020W		intracellular [GO:0005622]	<1e-14	MAK16 RPS8A RPL32 RPS11B RPL19A RPS6B RPS9B RPS14A RPS29B RPL31A RPP1A RPL13A RPS16B RPP1B RPL35A RPP2B RPL27B RPL34A RPS24A RPS26B RPL29 RPL30 RPS2 RPL9A RPS26A RPL26B RPS23A RPS0A RPL27A RPS27B RPL2B RPL34B RPS24B RPL40A RPS21B RPS4A RPL14A RPL17A RPS21A RPL40B RPS0B RPL22A RPS28B RPP0 RPL26A RPS22B RPS1A RPL6B RPS1B RPL6A RPL13B RPL36A RLP7 RPL9B RPS7B RPL42A RPL18B RPS19B NOG2 RPL25 RPL3 RPS2…	68	381			YDR180W									YJL172W									YGL196W									YER110C
						YHR021C		cytoplasm [GO:0005737]	1.819e-12	POP5 RPS8A RPL23A RPL32 HMT1 RPS11B RPL19A RPS6B RPS9B DUR1,2 RPS14A RPS29B RPL31A RPP1A RPL13A RPS16B RPP1B RPL35A PHO13 ADY3 SES1 KRS1 SPC19 PRP28 RPP2B RPL12B RPL27B PHO8 SPO73 RPL34A RPS24A RPS26B YER156C RPL29 RPL30 RPL24A RPS2 RPL9A RPS26A RPL26B RPS23A RPL24B RPS0A PRS3 RPL27A YHR020W RPS27B PAN5 NMD3 SCH9 RPL2B RPL34B RHR2 RPS24B RPL16A RPL40A SQT1 RPS21B RPS4A RPL14A LTV1 RPL17A RPS21A R…	113	2026			YCL037C									YIL071C									YHR065C									YER113C
						YLR222C		preribosome, large subunit precursor [GO:0030687]	3.714e-11	MAK16 RPL35A CGR1 EBP2 RIX7 RPP0 ERB1 RLP7 NOG2 BRX1 YTM1 RRS1 NOG1 NIP7	14	44			YER118C									YLR124W									YCR027C									YER122C
						YLR061W		small ribosomal subunit [GO:0015935]	2.404e-06	RPS9B RPS2 RPS23A RPS0A RPS0B RPS9A	6	14			YER159C									YIL134W									YJR070C									YER126C
						YHR127W		t-UTP complex [GO:0034455]	3.289e-05	UTP4 UTP5 UTP8 NAN1	4	7			YJL122W									YER124C									YGR152C									YER157W
						YMR142C		large ribosomal subunit [GO:0015934]	0.0001041	PUF6 RPL26B RPL16A RPL17A RPL26A	5	16			YOR182C									YOR198C									YHL007C									YFL022C
						YJL198W		box C/D snoRNP complex [GO:0031428]	0.0003068	SNU13 NOP56 NOP58	3	5			YIR028W									YOL080C									YIR026C									YFL050C
						YKR094C									YKL069W									YLR428C									YJR144W									YFL052W
						YPL054W									YIL158W									YPL160W									YLL039C									YFL054C
						YMR049C		MIPS Functional Classification (459 categories)							YBR250W									YMR145C									YLR287C									YFR005C
						YHR205W									YBR267W									YLL014W									YOR095C									YFR055W
						YKL180W		Category	p-value	In Category from Cluster	k	f			YDR234W									YNL153C									YHR062C									YGL021W
						YDL082W		ribosomal proteins [12.01.01]	<1e-14	RPS8A RPL23A RPL32 RPS11B RPL19A RPS6B RPS9B RPS14A RPS29B RPL31A RPP1A RPL13A RPS16B RPP1B RPL35A MAK21 RPP2B RPL12B RPL27B RPL34A RPS24A RPS26B RPL29 RPL30 RPL24A DBP3 RPS2 RPL9A RPS26A RPL26B RPS23A RPL24B NSR1 RPS0A RPL27A RPS27B NMD3 RPL2B RPL34B RPS24B RPL16A RPL40A SQT1 RPS21B RPS4A RPL14A RPL17A RPS21A RPL40B RPS0B RPL22A RPS28B RPS25B RPP0 RPL26A RPS22B RPS1A RPL6B RPS1B RPL6A RPL13B RPL…	80	246			YFL021W									YAL003W									YER117W									YGL027C
						YNL302C		rRNA processing [11.04.01]	<1e-14	POP5 NOP14 NHP2 UTP4 UTP5 SNU13 CGR1 RPL30 DBP3 UTP8 NSR1 RPS4A URB1 EBP2 SOF1 CBF5 NOP56 UTP13 UTP14 ERB1 ECM16 RLP7 DIS3 RRS1 NOP58 RRP12 NOP4 NAN1 NIP7 MRD1	30	169			YHR053C									YFR001W									YJL028W									YGL068W
						YDR037W		RNA binding [16.03.03]	5.741e-12	RPS14A NOP14 NHP2 UTP4 UTP5 RPL24A RPL26B UTP8 RPL24B NSR1 NMD3 RPL16A RPL14A SOF1 UTP13 RPL26A RPL6B RPL6A UTP14 RPL36A RLP7 NRD1 BRX1 RPL25 NOP4 NAN1 RPL5 MRD1	28	189			YOR078W									YJR123W									YJR094C									YGL132W
						YML063W		ribosome biogenesis [12.01]	8.444e-11	MAK16 NOP14 CGR1 SDA1 URB2 RIX7 ASC1 ECM16 RRB1 RLP7 NCS2 NOG2 YTM1 RRS1 RRP12 NOG1	16	64			YDL231C									YCL054W									YOR361C									YGL157W
						YGL123W		catabolism of nitrogenous compounds [01.02.02.09]	4.944e-06	DAL1 DAL2 DAL7 DAL3	4	5			YDR064W									YGL103W									YEL006W									YGL158W
						YGR245C		rRNA modification [11.06.01]	0.0001938	NHP2 SOF1 CBF5 NOP56 NOP58	5	18			YJL189W									YPL220W									YMR309C									YGL209W
						YLR175W		BIOGENESIS OF CELLULAR COMPONENTS [42]	0.0003068	MAK21 CGR1 RRB1	3	5			YNL178W									YBR007C									YLR186W									YGR087C
						YGR118W		translation elongation [12.04.02]	0.0004255	RPP1A RPP1B RPP2B YEF3 RPP0	5	21			YJL148W									YGL135W									YGL170C									YGR092W
						YNL209W									YBL026W									YLR164W									YGL169W									YGR103W
						YLR197W									YJL190C									YGR027C									YLR435W									YGR123C
						YLR363W-A									YBR142W									YGR050C									YDR352W									YGR192C
						YBL092W									YBR172C									YGR160W																		YGR203W
						YOR369C									YDL213C									YLR185W																		YGR244C
						YNL162W-A									YBL071C									YGR134W																		YGR251W
						YMR131C									YBL095W									YBL028C																		YHL013C
						YML093W									YAL035W									YLR073C																		YHL015W
						YBR084C-A									YJR071W									YNL117W																		YHL017W
						YIL091C									YJL208C									YLR325C																		YHL041W
						YJR152W									YBL094C									YGR272C																		YHR031C
						YPL126W									YIL163C									YPL212C																		YHR052W
						YMR221C									YKL156W									YPL141C																		YHR128W
						YPR192W									YLR449W									YBR191W																		YHR144C
						YNL301C									YGR239C									YOL039W																		YHR148W
						YBR034C									YDL060W									YOR168W																		YHR154W
						YIR030W-A									YPR059C									YML106W																		YHR177W
						YBR104W									YDL039C									YPR035W																		YHR180W
						YBR181C									YNR013C									YIL080W																		YHR213W
						YNL096C									YIL118W									YDR417C																		YIL002C
						YER131W																		YLR009W																		YJL022W
						YDR418W																		YIL128W																		YJL025W
						YLR249W																		YML024W																		YJL039C
						YLR340W																		YLL045C																		YJL047C
						YLL012W																		YMR065W																		YJL071W
						YER156C																		YPL079W																		YJL119C
						YOR234C																																				YJL135W
						YOR272W																																				YJR024C
						YPR102C																																				YJR132W
						YDL208W																																				YJR157W
						YNL303W																																				YKL027W
						YER046W																																				YKL049C
						YEL026W																																				YKL075C
						YDR243C																																				YKL077W
						YDR496C																																				YKL092C
						YER045C																																				YKL099C
						YOL127W																																				YKR079C
						YLR198C																																				YKR093W
						YLR448W																																				YKR095W
						Q0275																																				YLL044W
						YNR053C																																				YLR014C
						YLR333C																																				YLR075W
						YHR063C																																				YLR150W
						YMR088C																																				YLR152C
						YIL069C																																				YLR195C
						YDR398W																																				YLR210W
						YEL063C																																				YLR280C
						YBL039C																																				YLR319C
						YIL018W																																				YLR339C
						YOL093W																																				YLR341W
						YKL014C																																				YLR407W
						YLR264W																																				YML080W
						YNR012W																																				YMR121C
						YLR196W																																				YMR193C-A
						YGR214W																																				YMR235C
						YPL142C																																				YMR236W
						YIL133C																																				YMR241W
						YDL191W																																				YMR296C
						YBR208C																																				YMR303C
						YPL211W																																				YMR307W
						YOR348C																																				YNL113W
						YOL021C																																				YNL114C
						YPR009W																																				YNL132W
						YPL080C																																				YNL202W
						YPL058C																																				YNL203C
						YDL083C																																				YNL245C
						YDR024W																																				YNL247W
						YIL131C																																				YNL307C
						YOL077C																																				YNR021W
						YOR003W																																				YNR027W
						YLR269C																																				YNR057C
						YOR281C																																				YOL041C
						YOR375C																																				YOL120C
						YCR031C																																				YOL126C
						YPL093W																																				YOL128C
						YFR032C-A																																				YOR105W
						YDR060W																																				YOR145C
						YDR023W																																				YOR146W
						YIL053W																																				YOR204W
						YIL052C																																				YOR216C
						YNL142W																																				YOR337W
						YDR201W																																				YOR347C
						YLR111W																																				YPL108W
						YNL119W																																				YPL145C
						YLR142W																																				YPL216W
						YNL067W																																				YPL226W
						YOR310C																																				YPL235W
						YGL189C																																				YPL245W
						YDL130W																																				YPR045C
						YDL061C																																				YPR066W
						YGL030W																																				YPR074C
						YER056C																																				YPR133C
						YGL147C																																				YPR170C
						YGR229C																																				YPR187W
						YGR148C
						YPL043W
						YGR128C
						YMR242C
						YHR170W
						YIR030C
						YIR032C
						YGL031C
						YDL212W
						YBL087C
						YKL172W
						YJR041C
						YER060W
						YGL078C
						YGR081C
						YDL200C
						YHR010W
						YGR190C
						YBL072C
						YBR048W
						YBR154C
						YGL029W
						YHL023C
						YEL055C
						YGR125W
						YOR293W
						YMR128W
						YDL239C
						YIL148W
						YDL075W
						YIR029W
						YKR057W
						YDL148C
						YAL033W
						YDR382W
						YER056C-A
						YJR063W
						YPR043W
						YPR060C
						YJL213W
						YER074W
						YOR063W
						YJR145C
						YOR283W
						YPR044C
						YDR324C
						YLR048W
						YDR481C
						YDR471W
						YNL251C
						YGL224C
						YOR309C
						YKL006W
						YIR031C
						YHL016C
						YML073C
						YHR084W
						YMR116C
						YDL236W
						YMR226C
						YPL081W
						YIR012W
						YLR441C
						YLL011W
						YGR034W
						YBR189W
						YLR367W
