# Supplementary material for: Comparative Transcriptomic Analysis Reveals Similarities and Dissimilarities in Saccharomyces cerevisiae Wine Strains Response to Nitrogen Availability
Source: PLoS One. 2015 Apr 17;10(4):e0122709. doi: 10.1371/journal.pone.0122709 (PMC4401569; doi:10.1371/journal.pone.0122709)
Supplement: S5 Table — (XLSX) [file pone.0122709.s008.xlsx]

## Sheet: 190 genes up LN
Gene	ORF	Fold change			MIPS Functional Classification (459 categories)
CAR1	YPL111W	23.4768
ATF1	YOR377W	11.2746			Category	p-value	In Category from Cluster	k	f
"DUR1,2"	YBR208C	11.1039			metabolism of urea (urea cycle) [01.01.05.03]	0.0004265	DUR1,2 CAR2 CAR1	3	6
PUT1	YLR142W	10.2059			degradation of arginine [01.01.03.05.02]	0.0008065	CAR2 CAR1	2	2
YOR292C	YOR292C	7.70788
DUR3	YHL016C	7.69631
PNS1	YOR161C	7.30981
GAD1	YMR250W	7.12472
CAR2	YLR438W	6.7724
CBP4	YGR174C	6.71816
DAL1	YIR027C	6.69012
YLR125W	YLR125W	6.21606
YJL107C	YJL107C	6.06091
CMK1	YFR014C	5.64185
YSW1	YBR148W	5.52191
YIR030W-A	YIR030W-A	5.23854
YEL067C	YEL067C	5.08824
DAL2	YIR029W	4.8316
ADY3	YDL239C	4.63264
SDP1	YIL113W	4.59002
AIM17	YHL021C	4.53049
AGX1	YFL030W	4.38021
HSP12	YFL014W	4.22954
PUT4	YOR348C	4.2149
OLI1	Q0130	4.02178
FMP33	YJL161W	4.00416
DCG1	YIR030C	3.95588
HSP31	YDR533C	3.85216
PPN1	YDR452W	3.84371
YDR391C	YDR391C	3.82555
YDL124W	YDL124W	3.78773
YBL100C	YBL100C	3.77811
SUE1	YPR151C	3.70507
YFL012W	YFL012W	3.66082
SPO20	YMR017W	3.60725
ODC1	YPL134C	3.50926
GCN2	YDR283C	3.45416
SHH4	YLR164W	3.43307
SOL4	YGR248W	3.4066
PHM7	YOL084W	3.36903
YPR150W	YPR150W	3.35311
PBI2	YNL015W	3.32111
YJL163C	YJL163C	3.286
YOR214C	YOR214C	3.25622
HUL4	YJR036C	3.24864
SDC25	YLL016W	3.23313
YJR096W	YJR096W	3.22024
HOP1	YIL072W	3.19578
IRC7	YFR055W	3.18031
YFL015C	YFL015C	3.15615
BDH2	YAL061W	3.12784
TSL1	YML100W	3.11594
YBR051W	YBR051W	3.09978
FMP16	YDR070C	3.06744
UGX2	YDL169C	3.0564
WHI5	YOR083W	3.05097
YOR135C	YOR135C	3.03108
YGR053C	YGR053C	2.96493
PRB1	YEL060C	2.96322
YAR028W	YAR028W	2.96048
GUD1	YDL238C	2.94004
FMP41	YNL168C	2.91568
YBR139W	YBR139W	2.89019
EMI1	YDR512C	2.88486
YDR090C	YDR090C	2.87787
YLR446W	YLR446W	2.86228
GIP2	YER054C	2.86129
YGR201C	YGR201C	2.85535
YER184C	YER184C	2.85502
YBR284W	YBR284W	2.8458
MYO1	YHR023W	2.84087
ARG81	YML099C	2.84054
YEL053W-A	YEL053W-A	2.8389
YLR312C	YLR312C	2.83563
TFS1	YLR178C	2.8281
DCS2	YOR173W	2.82288
REC114	YMR133W	2.82255
PCL7	YIL050W	2.81344
ECM13	YBL043W	2.80111
PRX1	YBL064C	2.79594
ATG8	YBL078C	2.75554
YKL091C	YKL091C	2.74505
GOR1	YNL274C	2.74378
GCY1	YOR120W	2.72168
TPS1	YBR126C	2.71384
YLR257W	YLR257W	2.7107
LAP4/APE1	YKL103C	2.70976
ISF1	YMR081C	2.68887
STF1	YDL130W-A	2.67895
BUD9	YGR041W	2.65308
YIR014W	YIR014W	2.63536
MAL31	YBR298C	2.62048
YER084W	YER084W	2.61232
YPT35	YHR105W	2.6007
AVT6	YER119C	2.585
HRD1	YOL013C	2.58113
HPF1	YOL155C	2.57874
FIS1	YIL065C	2.5719
HBT1	YDL223C	2.56448
YSP3	YOR003W	2.546
CIN5	YOR028C	2.54512
IST1	YNL265C	2.53005
YPR010C-A	YPR010C-A	2.52742
YNL105W	YNL105W	2.52643
FMP40	YPL222W	2.52101
STB2	YMR053C	2.51984
API2	YDR525W	2.5062
YBR056W	YBR056W	2.50359
RGI1	YER067W	2.50099
GDB1	YPR184W	2.49666
YJR149W	YJR149W	2.49205
MHO1	YJR008W	2.46257
YNL115C	YNL115C	2.45632
LAS1	YKR063C	2.4532
GSY2	YLR258W	2.45264
YNL266W	YNL266W	2.45179
YPL247C	YPL247C	2.45179
YPL035C	YPL035C	2.44528
KIN82	YCR091W	2.44415
CUE5	YOR042W	2.42531
ATG20	YDL113C	2.42306
UGA2	YBR006W	2.41362
ESBP6	YNL125C	2.39911
SDH4	YDR178W	2.39883
YBL029C-A	YBL029C-A	2.39579
YJL213W	YJL213W	2.39109
YOR111W	YOR111W	2.38392
DIP5	YPL265W	2.37539
ROM1	YGR070W	2.35055
YKL151C	YKL151C	2.34513
STF2	YGR008C	2.3354
VPS62	YGR141W	2.32543
SPP2	YOR148C	2.32302
GRX1	YCL035C	2.32087
IRC24	YIR036C	2.30911
TTI1	YKL033W	2.29157
YJR157W	YJR157W	2.29156
UBC8	YEL012W	2.29024
DSD1	YGL196W	2.28998
AIM19	YIL087C	2.27363
YCL047C	YCL047C	2.26839
TPS2	YDR074W	2.26394
APD1	YBR151W	2.26211
CTF19	YPL018W	2.24908
SNZ3	YFL059W	2.24518
UGA1	YGR019W	2.23975
YMR262W	YMR262W	2.23742
OM45	YIL136W	2.21427
YMR090W	YMR090W	2.20356
YIR044C	YIR044C	2.18228
YOR345C	YOR345C	2.179
PDR3	YBL005W	2.17669
SNG1	YGR197C	2.1682
ATG33	YLR356W	2.15099
GID7	YCL039W	2.14677
YOR121C	YOR121C	2.13984
TPK1	YJL164C	2.13022
CRD1	YDL142C	2.1226
GDH2	YDL215C	2.11013
MOH1	YBL049W	2.10477
ECM38	YLR299W	2.10064
AYT1	YLL063C	2.08156
YNR068C	YNR068C	2.06969
VPS20	YMR077C	2.06742
CDD1	YLR245C	2.04959
TAP42	YMR028W	2.01019
YBR053C	YBR053C	2.00509
MCT1	YOR221C	2.00486
OM14	YBR230C	1.98779
CIS1	YDR022C	1.98619
SSE2	YBR169C	1.95839
YIM1	YMR152W	1.95613
YHR097C	YHR097C	1.95161
SPO1	YNL012W	1.9011
INH1	YDL181W	1.89627
ARO9	YHR137W	1.87861
HSP33	YOR391C	1.87125
PRM10	YJL108C	1.8551
ALR1	YOL130W	1.80009
YCR061W	YCR061W	1.752
YGL235W	YGL235W	1.74876
YJL144W	YJL144W	1.73387
PEX32	YBR168W	1.68393
YNL058C	YNL058C	1.67095
CTS1	YLR286C	1.64756
YGR127W	YGR127W	1.63652
YRO2	YBR054W	1.5016
YGL177W	YGL177W	1.41748
FHL1	YPR104C	1.37968
SGA1	YIL099W	1.27751

## Sheet:  554 genes down LN
Gene	ORF	Fold change			MIPS Functional Classification (459 categories)
YML057C-A	YML057C-A	6.40708
RRP3	YHR065C	5.95596			Category	p-value	In Category from Cluster	k	f
MET14	YKL001C	5.82396			ribosomal proteins [12.01.01]	<1e-14	RPL19B RPS8A RPL23A RPL32 RPS11B RPL19A MAK5 RPS6B RPS9B RPL21A RPS14A RPS29B RPL31A RPP1A RPL13A RPS16B RPL35A MAK21 RPS13 RPP2B RPL12B RPL27B RSM28 RPL12A RPL34A RPS24A RPL23B RPS26B RPL29 RPL30 RPL24A RPL7A DBP3 RPL28 RPS2 RPL9A RPS26A RPS25A RPL26B RPS23A RPL24B NSR1 RPS0A RPS20 RPL27A RPS27B NMD3 RPL2B RPL34B RPS24B RPL16A RPL40A RPS21B RPL39 RPS22A RPS5 RPS4A RPL14A RPS27A RPL17A RPS21A RPF…	117	246
SPS100	YHR139C	5.74112			ribosome biogenesis [12.01]	<1e-14	MAK16 KRR1 RSA4 TSR1 NOP14 CGR1 LSG1 IMP3 RIX1 URB2 MAK11 RIX7 RLP24 EMG1 ASC1 RRB1 RLP7 NOP15 RIA1 GIS2 KRI1 NOG2 ESF2 NOC2 YTM1 RRS1 RRP12 NOG1 BMS1 NOC4	30	64
RKI1	YOR095C	5.43307			rRNA processing [11.04.01]	<1e-14	MAK5 ENP1 SPB1 KRR1 PWP2 RSA4 TSR1 NOP14 SAS10 FAP7 NHP2 RRP1 UTP4 UTP5 UTP6 SNU13 UTP7 LCP5 CGR1 RPL30 DBP3 ROK1 KEM1 UTP22 UTP8 ENP2 MTR3 NSR1 RPP1 RRP3 IMP3 DBP8 UTP9 RIX1 MTR4 MPP10 RPS4A URB1 UTP11 RPF2 MDN1 DIP2 CBF5 EMG1 NOP56 UTP13 UTP21 TSR2 UTP14 ERB1 UTP15 RRP5 HAS1 RLP7 NOP2 IMP4 DBP2 IPI3 ESF2 UTP23 BUD21 RRS1 NOP58 RRP12 NOP4 NAN1 NIP7 BMS1 NOC4	69	169
PPR1	YLR014C	5.43018			RNA binding [16.03.03]	<1e-14	ENP1 SRO9 RPS14A PWP2 NOP14 SAS10 NHP2 PRP42 SSD1 UTP4 UTP5 UTP6 UTP7 LCP5 RPL24A RPL28 RPL26B UTP22 UTP8 RPL24B NSR1 IMP3 NMD3 UTP9 RPL16A SCP160 CBP1 RPL14A UTP11 LOS1 RPF2 DIP2 EMG1 UTP13 RPL26A UTP21 RPL6B RPL6A UTP14 UTP15 RPL36A RRP5 RLP7 IMP4 NRD1 BRX1 RPL25 BUD21 NOP4 NAN1 RPL5 YTH1 NOC4	53	189
VBA2	YBR293W	4.86661			sulfate assimilation [01.02.03.01]	2.019e-07	MET8 MET10 MET3 MET5 MET14 MET1 MET16	7	8
PRP42	YDR235W	4.82836			rRNA modification [11.06.01]	4.506e-06	SPB1 NHP2 LCP5 IMP3 MPP10 CBF5 NOP56 IMP4 NOP58	9	18
RPA135	YPR010C	4.66378			metabolism of methionine [01.01.06.05]	2.167e-05	MET32 HOM3 MET3 MET1 MHT1 SAM1 MET17 SAM4 MET16	9	21
UTP13	YLR222C	4.34543			rRNA synthesis [11.02.01]	0.0001179	RPB5 POL5 RPA34 RPA12 RRB1 RPC19 RPC31 RPO31 RPB10 RPB8 RRS1 RPA43 RPA190 RPA135	14	55
MET5	YJR137C	4.28511			BIOGENESIS OF CELLULAR COMPONENTS [42]	0.0002241	MAK21 CGR1 RRB1 NOC2	4	5
SAS5	YOR213C	4.25134
YMR193C-A	YMR193C-A	4.20469
EDC3	YEL015W	4.19087
CBP1	YJL209W	4.10439
PPT1	YGR123C	4.07203
LIA1	YJR070C	4.02829
RPL22a	YLR061W	4.00185
HXT13	YEL069C	3.98156
YPR036W-A	YPR036W-A	3.94995
DLD3	YEL071W	3.91045
RPP1	YHR062C	3.73386
RPS18b	YML026C	3.70465
PWP2	YCR057C	3.64436
RPS22a	YJL190C	3.63385
KTR7	YIL085C	3.60105
STE6	YKL209C	3.57597
MET3	YJR010W	3.56112
CIT2	YCR005C	3.51575
RPA12	YJR063W	3.4951
URB1	YKL014C	3.48301
SNU13	YEL026W	3.47818
RPL13b	YMR142C	3.443
NOG1	YPL093W	3.38776
RPS10b	YMR230W	3.35892
YNL324W	YNL324W	3.31383
YDR417C	YDR417C	3.27237
YPL251W	YPL251W	3.20021
GGC1	YDL198C	3.19508
YPR136C	YPR136C	3.19246
RPL6a	YML073C	3.17957
HOM3	YER052C	3.1737
PTK1	YKL198C	3.16784
YPL062W	YPL062W	3.16656
DAS2	YDR020C	3.15871
NRP1	YDL167C	3.13037
RPS9b	YBR189W	3.1181
RPS11b	YBR048W	3.09906
RPS17a	YML024W	3.08407
MF(ALPHA)2	YGL089C	3.07375
RPA190	YOR341W	3.0206
RLP24	YLR009W	2.97282
RPS10a	YOR293W	2.95468
DIN7	YDR263C	2.94326
RPS21a	YKR057W	2.93325
RPS6b	YBR181C	2.92378
YCR022C	YCR022C	2.89454
RPS21b	YJL136C	2.88652
HKR1	YDR420W	2.86808
AQY1	YPR192W	2.85436
YLR363W-A	YLR363W-A	2.83825
YBR292C	YBR292C	2.83504
RPA34	YJL148W	2.81214
ENP1	YBR247C	2.79497
PUF6	YDR496C	2.78144
RPL9b	YNL067W	2.77983
TRM8	YDL201W	2.77582
RPL36a	YMR194W	2.75776
RRS1	YOR294W	2.74886
RPL9a	YGL147C	2.72987
RPS29b	YDL061C	2.72263
CTF13	YMR094W	2.72169
CEP3	YMR168C	2.68421
RPL38	YLR325C	2.67802
PRS4	YBL068W	2.67308
REI1	YBR267W	2.67307
RPL21b	YPL079W	2.66506
RIM1	YCR028C-A	2.65308
ARO4	YBR249C	2.64481
RPL6b	YLR448W	2.63384
PWP1	YLR196W	2.63384
RPS0b	YLR048W	2.62139
BUD30	YDL151C	2.61519
RSA4	YCR072C	2.60991
RPS9a	YPL081W	2.6069
SUT1	YGL162W	2.59623
RPL20a	YMR242C	2.57041
RPL23a	YBL087C	2.56241
RPF2	YKR081C	2.55886
RPS15	YOL040C	2.55561
RPL7b	YPL198W	2.54118
RPS2	YGL123W	2.53064
RPS0a	YGR214W	2.52684
CNE1	YAL058W	2.52561
RKR1	YMR247C	2.52159
RPS3	YNL178W	2.51026
RPL34a	YER056C-A	2.5088
YCL046W	YCL046W	2.50851
VMA2	YBR127C	2.50417
NFI1	YOR156C	2.49335
YOR309C	YOR309C	2.48802
IMD4	YML056C	2.48745
RPL27a	YHR010W	2.48515
ERB1	YMR049C	2.48429
RPL17a	YKL180W	2.48286
RPP0	YLR340W	2.48171
RPS26b	YER131W	2.47284
RPL43a	YPR043W	2.46685
RPL26a	YLR344W	2.46656
SSB2	YNL209W	2.46257
URA2	YJL130C	2.46001
RPL24b	YGR148C	2.45973
DBP3	YGL078C	2.45717
RPS7b	YNL096C	2.44981
RPL32	YBL092W	2.44924
YNL203C	YNL203C	2.44257
POM152	YMR129W	2.43603
URB2	YJR041C	2.42083
RPB5	YBR154C	2.40688
RPL24a	YGL031C	2.40383
UTP9	YHR196W	2.39994
PRP3	YDR473C	2.39786
RPP1a	YDL081C	2.39662
RPS27b	YHR021C	2.39164
YOR024W	YOR024W	2.39026
RPC19	YNL113W	2.38805
TGS1	YPL157W	2.37993
ASC1	YMR116C	2.37101
FEN1	YCR034W	2.36199
YTM1	YOR272W	2.353
EMG1	YLR186W	2.34567
RPL16a	YIL133C	2.34377
YPR044C	YPR044C	2.3435
MET10	YFR030W	2.33809
STM1	YLR150W	2.33674
RPL21a	YBR191W	2.33324
YKL050C	YKL050C	2.33119
RPL12b	YDR418W	2.3198
RPL27b	YDR471W	2.31873
VHT1	YGR065C	2.31659
RPA43	YOR340C	2.31418
YVH1	YIR026C	2.31231
SUR4	YLR372W	2.3059
TEF4	YKL081W	2.30457
PRM7	YDL039C	2.30085
RPL14a	YKL006W	2.29819
NIP7	YPL211W	2.2974
RPL5	YPL131W	2.29262
YMR265C	YMR265C	2.29119
RPL40b	YKR094C	2.29103
HSP30	YCR021C	2.28839
RPL42a	YNL162W	2.28733
NOP56	YLR197W	2.28601
TAF9	YMR236W	2.28522
NSR1	YGR159C	2.28469
SER33	YIL074C	2.28443
YJL113W	YJL113W	2.28269
YIL096C	YIL096C	2.26943
YER156C	YER156C	2.2676
RPL11a	YPR102C	2.26498
SLX9	YGR081C	2.26341
YHR033W	YHR033W	2.26067
YOR387C	YOR387C	2.25611
HMT1	YBR034C	2.25428
RPL23b	YER117W	2.25194
RPS22b	YLR367W	2.25064
RPL29	YFR032C-A	2.23483
RPL2b	YIL018W	2.23225
RRP5	YMR229C	2.22556
RPL26b	YGR034W	2.2194
YML018C	YML018C	2.21478
ADA2	YDR448W	2.21141
YOL014W	YOL014W	2.20458
YAR1	YPL239W	2.2
RPS8a	YBL072C	2.1939
YNL276C	YNL276C	2.19036
RPS14a	YCR031C	2.1848
ATO3	YDR384C	2.18051
RPS20	YHL015W	2.17699
MAS2	YHR024C	2.17347
NHP2	YDL208W	2.17146
MTD1	YKR080W	2.17021
RPS12	YOR369C	2.15995
UTP4	YDR324C	2.15323
RPS31	YLR167W	2.15173
YNL114C	YNL114C	2.14975
ADE4	YMR300C	2.14454
TSR2	YLR435W	2.14454
YPL073C	YPL073C	2.13643
CYS3	YAL012W	2.13613
ILV5	YLR355C	2.1344
RSA3	YLR221C	2.13293
CGR1	YGL029W	2.13169
RPL40a	YIL148W	2.12653
RPL25	YOL127W	2.1253
LTV1	YKL143W	2.12456
RPS1a	YLR441C	2.12358
MHT1	YLL062C	2.11893
RPS26a	YGL189C	2.10989
RPS24b	YIL069C	2.10964
LYS12	YIL094C	2.10113
RPL31a	YDL075W	2.10113
BRX1	YOL077C	2.09241
RTT10	YPL183C	2.09169
MLP1	YKR095W	2.08602
YLR400W	YLR400W	2.08036
SUL2	YLR092W	2.0758
FUR4	YBR021W	2.07412
EFB1	YAL003W	2.07149
RPL8b	YLL045C	2.06432
NPP2	YEL016C	2.06384
YPL142C	YPL142C	2.06241
RPS16b	YDL083C	2.06075
YMC2	YBR104W	2.06003
ATG11	YPR049C	2.05302
LEU3	YLR451W	2.05148
INM1	YHR046C	2.05101
KRE33	YNL132W	2.0484
AMD1	YML035C	2.03755
SUL1	YBR294W	2.03214
PRP24	YMR268C	2.02651
LCP5	YER127W	2.02534
RPL28	YGL103W	2.02254
TIF11	YMR260C	2.02044
SLX8	YER116C	2.01955
SAM1	YLR180W	2.01391
RPC31	YNL151C	2.00949
IME1	YJR094C	2.00787
RPS24a	YER074W	2.00208
RPL33b	YOR234C	1.99331
RPS4a	YJR145C	1.99239
YKL162C-A	YKL162C-A	1.99216
RPL33a	YPL143W	1.9871
YDR341C	YDR341C	1.97908
ZPS1	YOL154W	1.97383
RPS1b	YML063W	1.97201
YHR020W	YHR020W	1.97155
RPL35a	YDL191W	1.97064
MET17	YLR303W	1.96224
DBP2	YNL112W	1.96111
RRT14	YIL127C	1.95974
HAS1	YMR290C	1.94261
NOP14	YDL148C	1.94037
BMS1	YPL217C	1.93567
RPL3	YOR063W	1.9341
IMD2	YHR216W	1.93031
FAP7	YDL166C	1.93009
URA1	YKL216W	1.92942
YDR514C	YDR514C	1.91897
ARG3	YJL088W	1.90748
RPL18b	YNL301C	1.90022
YML094C-A	YML094C-A	1.89846
RPL37a	YLR185W	1.89759
UTP8	YGR128C	1.89627
ENP2	YGR145W	1.89321
URA7	YBL039C	1.8919
DED81	YHR019C	1.88274
CDC25	YLR310C	1.88263
UTP14	YML093W	1.881
RMD6	YEL072W	1.87796
NOC2	YOR206W	1.87493
RPL7a	YGL076C	1.87168
RIX1	YHR197W	1.87146
LOS1	YKL205W	1.86973
MAK16	YAL025C	1.86758
YPL080C	YPL080C	1.85832
DYS1	YHR068W	1.85618
NOG2	YNR053C	1.85532
RPS23a	YGR118W	1.85146
ESF2	YNR054C	1.85125
RPL39	YJL189W	1.85082
YLR198C	YLR198C	1.84037
PGA3	YML125C	1.8357
LYS4	YDR234W	1.83316
YJL215C	YJL215C	1.83274
DBP8	YHR169W	1.8321
NEW1	YPL226W	1.83104
YOR342C	YOR342C	1.82872
HGH1	YGR187C	1.82851
YLR236C	YLR236C	1.8184
RIX7	YLL034C	1.81672
CWC25	YNL245C	1.81609
HTD2	YHR067W	1.81252
YMR075C-A	YMR075C-A	1.81106
TIF35	YDR429C	1.81001
MRPL44	YMR225C	1.80876
MET16	YPR167C	1.8025
RPL34b	YIL052C	1.8
TIR3	YIL011W	1.79917
MDN1	YLR106C	1.79544
ZPR1	YGR211W	1.78468
MFA1	YDR461W	1.78386
MTR3	YGR158C	1.77892
SPO74	YGL170C	1.77769
NMD3	YHR170W	1.77543
KRR1	YCL059C	1.77481
RPL19a	YBR084C-A	1.77276
ALB1	YJL122W	1.77113
ROK1	YGL171W	1.77092
ATR1	YML116W	1.76949
MAK10	YEL053C	1.76786
DUS4	YLR405W	1.7648
MET32	YDR253C	1.76418
TRM3	YDL112W	1.76093
UBI4	YLL039C	1.76031
UTP11	YKL099C	1.75727
TRM112	YNR046W	1.75544
YDJ1	YNL064C	1.75463
UTP23	YOR004W	1.75281
RBG1	YAL036C	1.75281
RPS25b	YLR333C	1.75139
YLR065C	YLR065C	1.75098
MET1	YKR069W	1.74896
GRX8	YLR364W	1.74452
ATG29	YPL166W	1.74432
UTP22	YGR090W	1.74251
RPP2b	YDR382W	1.73889
YOL036W	YOL036W	1.73648
MAK11	YKL021C	1.73347
RPG1	YBR079C	1.72489
FUN30	YAL019W	1.72409
IMP3	YHR148W	1.72389
NOP2	YNL061W	1.72249
RAS1	YOR101W	1.7223
THR4	YCR053W	1.7213
SNO1	YMR095C	1.71812
TRZ1	YKR079C	1.71749
RPS5	YJR123W	1.71653
ARO2	YGL148W	1.71594
UTP15	YMR093W	1.7104
VAS1	YGR094W	1.70823
NAN1	YPL126W	1.70527
BIO2	YGR286C	1.70468
ENA1	YDR040C	1.70232
SCP160	YJL080C	1.70232
NOP58	YOR310C	1.70212
CLU1	YMR012W	1.69957
PAM18	YLR008C	1.69741
RPO31	YOR116C	1.69427
RPS13	YDR064W	1.69404
RBG2	YGR173W	1.69115
RPL10	YLR075W	1.69075
YMR321C	YMR321C	1.68958
RRB1	YMR131C	1.68939
TAD3	YLR316C	1.68783
LOH1	YJL038C	1.68763
VEL1	YGL258W	1.68744
SDS23	YGL056C	1.68685
BCP1	YDR361C	1.68588
MET8	YBR213W	1.68451
LSG1	YGL099W	1.68257
YHM2	YMR241W	1.68238
POL2	YNL262W	1.68179
TRNA-Y	TRNA-Y	1.67966
RRP1	YDR087C	1.67733
NOP15	YNL110C	1.67385
ADE1	YAR015W	1.67365
SRO9	YCL037C	1.67207
RPS29a	YLR388W	1.67037
ECO1	YFR027W	1.67008
MTR4	YJL050W	1.66863
RLP7	YNL002C	1.66767
OLA1	YBR025C	1.66652
RPS28a	YOR167C	1.66497
KRS1	YDR037W	1.66382
RPL20b	YOR312C	1.65864
RPL12a	YEL054C	1.65864
GRX3	YDR098C	1.65768
DCD1	YHR144C	1.65424
OCA4	YCR095C	1.65313
PSF2	YJL072C	1.64737
PRS3	YHL011C	1.64623
YJL064W	YJL064W	1.64452
RPB10	YOR210W	1.63997
RPS28b	YLR264W	1.63543
NUP57	YGR119C	1.63543
ZRC1	YMR243C	1.63354
DPH5	YLR172C	1.63165
MPP10	YJR002W	1.63156
DSF1	YEL070W	1.63127
RPL18a	YOL120C	1.62977
YPL162C	YPL162C	1.62958
RPS19b	YNL302C	1.6292
FSH1	YHR049W	1.6277
HBN1	YCL026C-B	1.62713
SIR3	YLR442C	1.62357
ADE6	YGR061C	1.62001
RPB8	YOR224C	1.61963
IPI3	YNL182C	1.61907
UTP7	YER082C	1.61795
NOC4	YPR144C	1.61758
GFD2	YCL036W	1.61739
RPL30	YGL030W	1.6172
FPR4	YLR449W	1.61422
RMT2	YDR465C	1.61049
ARO1	YDR127W	1.61012
RPL19b	YBL027W	1.60251
RPS25a	YGR027C	1.60177
YPR012W	YPR012W	1.59983
AUS1	YOR011W	1.59844
YTH1	YPR107C	1.59798
RPC11	YDR045C	1.5966
YGR283C	YGR283C	1.5885
YLR338W	YLR338W	1.58777
NRD1	YNL251C	1.58777
YML6	YML025C	1.58502
YGR050C	YGR050C	1.58337
CUP1-1	YHR053C	1.58008
KAP123	YER110C	1.57826
GIS2	YNL255C	1.57716
AIR1	YIL079C	1.56736
BIO4	YNR057C	1.56555
KRE9	YJL174W	1.56486
TOS6	YNL300W	1.5632
DIP2	YLR129W	1.55977
MAK5	YBR142W	1.55869
THI7	YLR237W	1.55707
YBL028C	YBL028C	1.55635
UBP8	YMR223W	1.55563
NCL1	YBL024W	1.5533
ARD1	YHR013C	1.55222
HIS4	YCL030C	1.55168
YJR071W	YJR071W	1.55079
YIG1	YPL201C	1.54935
MSB1	YOR188W	1.54846
TSR1	YDL060W	1.54739
SHM2	YLR058C	1.54721
TRM7	YBR061C	1.54631
UTP25	YIL091C	1.54453
LSB6	YJL100W	1.54435
TOM7	YNL070W	1.54346
YLR413W	YLR413W	1.54079
GCN3	YKR026C	1.53847
NUP100	YKL068W	1.53812
YPL044C	YPL044C	1.53759
KRI1	YNL308C	1.53475
NPA3	YJR072C	1.53386
SHR5	YOL110W	1.53138
RPS27a	YKL156W	1.53103
YMR316C-B	YMR316C-B	1.5305
MID2	YLR332W	1.52908
POL12	YBL035C	1.52785
BUD21	YOR078W	1.52785
YJL045W	YJL045W	1.52767
CIC1	YHR052W	1.52696
IMP4	YNL075W	1.52221
YNL303W	YNL303W	1.52203
IES5	YER092W	1.51975
YNR064C	YNR064C	1.51922
NUP133	YKR082W	1.51642
TRP2	YER090W	1.51449
UTR2	YEL040W	1.5089
ZRT1	YGL255W	1.50873
POL5	YEL055C	1.50559
YLR278C	YLR278C	1.50281
DST1	YGL043W	1.50247
RPL1a	YPL220W	1.50229
RPL13a	YDL082W	1.49727
RIA1	YNL163C	1.49416
YNL228W	YNL228W	1.49364
NOP4	YPL043W	1.49312
MNN9	YPL050C	1.48951
EGD1	YPL037C	1.48865
YGL262W	YGL262W	1.48727
YOR021C	YOR021C	1.48315
SPT8	YLR055C	1.47359
ULS1	YOR191W	1.47019
YDR112W	YDR112W	1.47019
YNL174W	YNL174W	1.4673
TNA1	YGR260W	1.46138
SPO23	YBR250W	1.457
YKR104W	YKR104W	1.45397
SMM1	YNR015W	1.4538
RHR2	YIL053W	1.44844
VMA6	YLR447C	1.44093
TYS1	YGR185C	1.43595
SPO19	YPL130W	1.43435
TAL1	YLR354C	1.43131
FKH1	YIL131C	1.43131
CBF5	YLR175W	1.43114
YOR093C	YOR093C	1.42982
YKL131W	YKL131W	1.42916
NNF1	YJR112W	1.42044
MRH1	YDR033W	1.41454
YPR126C	YPR126C	1.409
UTP5	YDR398W	1.40834
RPS23b	YPR132W	1.40315
SPB1	YCL054W	1.39346
AGA2	YGL032C	1.38867
YOR248W	YOR248W	1.38048
PHO3	YBR092C	1.3757
MAK21	YDR060W	1.37316
PMA2	YPL036W	1.36667
ECL1	YGR146C	1.36557
RER1	YCL001W	1.36304
COX3	Q0275	1.35959
KEM1	YGL173C	1.35817
YDR413C	YDR413C	1.35379
RSM28	YDR494W	1.3477
SAS10	YDL153C	1.33994
SFK1	YKL051W	1.33793
TIP1	YBR067C	1.337
RIP1	YEL024W	1.33515
YNR040W	YNR040W	1.32807
THO2	YNL139C	1.32384
YMR290W-A	YMR290W-A	1.31981
STE23	YLR389C	1.31661
SCW10	YMR305C	1.30676
ARG8	YOL140W	1.30345
YOR1	YGR281W	1.28892
SWR1	YDR334W	1.28863
CPS1	YJL172W	1.28803
YOL024W	YOL024W	1.28791
UTP21	YLR409C	1.28254
YCL076W	YCL076W	1.27928
SAM4	YPL273W	1.26898
YIR042C	YIR042C	1.26021
CMC4	YMR194C-B	1.25655
YJL022W	YJL022W	1.25353
YPR063C	YPR063C	1.23713
YDR239C	YDR239C	1.21906
YGL069C	YGL069C	1.20648
CUP9	YPL177C	1.19778
DAK2	YFL053W	1.19665
YDL129W	YDL129W	1.15101
PDR12	YPL058C	1.14116
TOF1	YNL273W	1.13908
DAN1	YJR150C	1.12714
SSD1	YDR293C	1.11432
YLL056C	YLL056C	1.09076
NQM1	YGR043C	1.06794
YLR042C	YLR042C	1.05738
YPS3	YLR121C	1.05726
SPG1	YGR236C	1.03968
VTH2	YJL222W	0.997001
YCR006C	YCR006C	0.993552
YML034C-A	YML034C-A	0.988011
PRM5	YIL117C	0.981572
HXT8	YJL214W	0.956785
PCL1	YNL289W	0.935407
RRP12	YPL012W	0.900501
YHR095W	YHR095W	0.877416
COG7	YGL005C	0.870752
ISU1	YPL135W	0.78995
NME1	RRP2	0.728079
YNL184C	YNL184C	0.702953
YHR177W	YHR177W	0.691835
DAL5	YJR152W	0.656106
GEM1	YAL048C	0.654818
NAT4	YMR069W	0.601999
TRM13	YOL125W	0.443729
SEO1	YAL067C	0.432568
YNL162W-A	YNL162W-A	0.271213
UTP6	YDR449C	0.236506
